# Supplementary material for: Genome-Wide QTL Mapping for Wheat Processing Quality Parameters in a Gaocheng 8901/Zhoumai 16 Recombinant Inbred Line Population
Source: Front Plant Sci. 2016 Jul 19;7:1032. doi: 10.3389/fpls.2016.01032 (PMC4949415; doi:10.3389/fpls.2016.01032)
Supplement: Table S2 — All SNP markers mapped in the Gaocheng 8901/Zhoumai 16 population. [file Table2.XLSX]

## Sheet: Sheet1
Table S2 All SNP markers mapped in the Gaocheng 8901/Zhoumai 16 population
Marker name	Positon (cM)	Chromosome
Excalibur_c11941_612	0	1A
Excalibur_c11941_675	0	1A
BS00078982_51	0.3	1A
BS00105601_51	0.3	1A
CAP7_c4833_141	2.99	1A
CAP7_c4833_55	2.99	1A
Kukri_c16098_95	2.99	1A
Kukri_c7436_2259	2.99	1A
RAC875_c1825_188	2.99	1A
RAC875_c8245_272	2.99	1A
TA006139-0953	2.99	1A
wsnp_Ex_c10783_17554146	2.99	1A
wsnp_Ex_c48087_53105842	2.99	1A
wsnp_Ex_c5323_9408829	2.99	1A
wsnp_Ex_c5323_9409407	2.99	1A
wsnp_Ku_c42878_50516167	2.99	1A
wsnp_Ku_rep_c101175_88380491	2.99	1A
RAC875_c60288_431	4.66	1A
BobWhite_c48591_394	5.78	1A
Excalibur_c7026_2635	5.78	1A
Kukri_rep_c102900_1715	5.78	1A
wsnp_Ku_c11896_19337444	5.78	1A
GENE-0509_349	6.74	1A
GENE-0509_78	6.74	1A
wsnp_BF484606A_Ta_2_3	6.74	1A
GENE-3653_323	7.18	1A
IAAV5252	7.58	1A
Kukri_c31964_109	7.58	1A
Tdurum_contig8382_300	7.58	1A
Kukri_c31964_56	7.58	1A
wsnp_Ra_c26191_35761997	7.58	1A
Kukri_c45123_242	8.14	1A
AX-109102614	8.48	1A
AX-109488495	8.48	1A
AX-109840567	8.48	1A
AX-109864205	8.48	1A
AX-110007635	8.48	1A
AX-110554446	8.48	1A
AX-111588965	8.48	1A
AX-89741010	8.48	1A
AX-94485583	8.48	1A
AX-94627776	8.48	1A
BobWhite_c15557_395	8.61	1A
Kukri_c12534_559	8.81	1A
AX-111634381	9.34	1A
RAC875_rep_c107325_644	9.39	1A
Excalibur_rep_c85213_146	9.7	1A
AX-110972808	9.77	1A
GENE-0507_285	10.13	1A
Kukri_c46010_146	10.13	1A
wsnp_Ex_c31983_40709607	10.13	1A
wsnp_Ex_c31983_40709866	10.13	1A
Tdurum_contig13946_241	10.22	1A
Tdurum_contig13946_329	10.22	1A
Tdurum_contig77289_179	10.22	1A
Excalibur_c46833_204	10.23	1A
wsnp_BE490041A_Ta_2_1	10.23	1A
wsnp_BE586140A_Ta_2_1	10.35	1A
IACX1465	10.57	1A
AX-109280172	10.63	1A
Kukri_c82555_88	10.65	1A
AX-109835518	11.05	1A
AX-111261097	11.05	1A
RAC875_c89908_105	12.78	1A
BS00012210_51	13.42	1A
IAAV5652	13.42	1A
Excalibur_rep_c114535_55	14.68	1A
Ku_c11769_252	14.68	1A
Ra_c27593_460	15.37	1A
Tdurum_contig9199_714	15.37	1A
BS00074517_51	21.28	1A
Kukri_c10313_154	21.42	1A
BS00010643_51	22.32	1A
Kukri_rep_c101022_1595	22.32	1A
wsnp_Ex_c26800_36025663	22.92	1A
BS00087437_51	23.12	1A
RAC875_c7891_426	23.12	1A
Kukri_c28482_77	23.12	1A
RAC875_c57977_121	23.12	1A
Ex_c21450_396	23.71	1A
Ku_c2898_783	23.99	1A
Ra_c69908_1877	23.99	1A
wsnp_Ex_c10595_17291999	23.99	1A
wsnp_Ra_c20126_29372577	23.99	1A
AX-108987755	24.06	1A
AX-109577273	24.06	1A
AX-109624579	24.06	1A
AX-111006211	24.06	1A
AX-111216887	24.06	1A
AX-89661196	24.06	1A
AX-108891379	24.79	1A
AX-110082678	24.79	1A
AX-110922919	24.79	1A
AX-110994043	24.79	1A
AX-111707554	24.79	1A
AX-94858246	24.79	1A
BS00009866_51	24.79	1A
BS00048892_51	24.79	1A
BS00064679_51	24.79	1A
BS00072686_51	24.79	1A
BS00085851_51	24.79	1A
GENE-0572_334	24.79	1A
IACX542	24.79	1A
IACX8300	24.79	1A
wsnp_BE585780A_Ta_2_1	24.79	1A
AX-110602879	25.15	1A
AX-108846404	25.52	1A
AX-109330523	25.52	1A
AX-111001878	25.52	1A
AX-111035517	25.52	1A
AX-111458249	25.52	1A
AX-111485245	25.52	1A
AX-94909396	25.52	1A
AX-108729253	25.88	1A
AX-108739379	25.88	1A
AX-108753783	25.88	1A
AX-108757902	25.88	1A
AX-108761765	25.88	1A
AX-108764447	25.88	1A
AX-108766638	25.88	1A
AX-108768762	25.88	1A
AX-108769382	25.88	1A
AX-108769836	25.88	1A
AX-108770660	25.88	1A
AX-108788012	25.88	1A
AX-108792219	25.88	1A
AX-108793813	25.88	1A
AX-108796196	25.88	1A
AX-108803827	25.88	1A
AX-108804108	25.88	1A
AX-108808840	25.88	1A
AX-108819075	25.88	1A
AX-108820854	25.88	1A
AX-108821197	25.88	1A
AX-108831752	25.88	1A
AX-108834933	25.88	1A
AX-108837994	25.88	1A
AX-108846522	25.88	1A
AX-108847225	25.88	1A
AX-108849222	25.88	1A
AX-108865713	25.88	1A
AX-108873261	25.88	1A
AX-108874377	25.88	1A
AX-108877849	25.88	1A
AX-108890354	25.88	1A
AX-108890776	25.88	1A
AX-108892137	25.88	1A
AX-108904016	25.88	1A
AX-108907656	25.88	1A
AX-108908911	25.88	1A
AX-108920927	25.88	1A
AX-108931156	25.88	1A
AX-108941482	25.88	1A
AX-108943520	25.88	1A
AX-108949593	25.88	1A
AX-108951358	25.88	1A
AX-108952326	25.88	1A
AX-108954103	25.88	1A
AX-108960548	25.88	1A
AX-108960739	25.88	1A
AX-108969356	25.88	1A
AX-108980040	25.88	1A
AX-108980613	25.88	1A
AX-108980844	25.88	1A
AX-108982758	25.88	1A
AX-108990105	25.88	1A
AX-108990265	25.88	1A
AX-108991802	25.88	1A
AX-109002760	25.88	1A
AX-109008055	25.88	1A
AX-109036598	25.88	1A
AX-109039824	25.88	1A
AX-109076666	25.88	1A
AX-109076980	25.88	1A
AX-109280042	25.88	1A
AX-109284325	25.88	1A
AX-109288149	25.88	1A
AX-109288894	25.88	1A
AX-109291439	25.88	1A
AX-109293081	25.88	1A
AX-109298983	25.88	1A
AX-109300482	25.88	1A
AX-109310396	25.88	1A
AX-109311121	25.88	1A
AX-109323512	25.88	1A
AX-109328513	25.88	1A
AX-109328653	25.88	1A
AX-109339212	25.88	1A
AX-109360843	25.88	1A
AX-109368678	25.88	1A
AX-109377539	25.88	1A
AX-109377540	25.88	1A
AX-109378522	25.88	1A
AX-109384586	25.88	1A
AX-109385932	25.88	1A
AX-109387467	25.88	1A
AX-109399033	25.88	1A
AX-109404355	25.88	1A
AX-109404614	25.88	1A
AX-109412970	25.88	1A
AX-109416461	25.88	1A
AX-109423895	25.88	1A
AX-109424930	25.88	1A
AX-109430453	25.88	1A
AX-109439691	25.88	1A
AX-109442469	25.88	1A
AX-109444224	25.88	1A
AX-109448581	25.88	1A
AX-109453815	25.88	1A
AX-109454386	25.88	1A
AX-109455012	25.88	1A
AX-109455934	25.88	1A
AX-109469092	25.88	1A
AX-109470473	25.88	1A
AX-109476292	25.88	1A
AX-109481964	25.88	1A
AX-109482870	25.88	1A
AX-109485299	25.88	1A
AX-109489633	25.88	1A
AX-109490065	25.88	1A
AX-109490711	25.88	1A
AX-109502829	25.88	1A
AX-109506317	25.88	1A
AX-109509195	25.88	1A
AX-109510733	25.88	1A
AX-109513812	25.88	1A
AX-109520077	25.88	1A
AX-109529503	25.88	1A
AX-109542114	25.88	1A
AX-109583579	25.88	1A
AX-109598994	25.88	1A
AX-109601331	25.88	1A
AX-109620814	25.88	1A
AX-109624217	25.88	1A
AX-109654834	25.88	1A
AX-109655824	25.88	1A
AX-109817156	25.88	1A
AX-109817449	25.88	1A
AX-109822633	25.88	1A
AX-109828311	25.88	1A
AX-109831743	25.88	1A
AX-109833231	25.88	1A
AX-109836892	25.88	1A
AX-109838208	25.88	1A
AX-109839234	25.88	1A
AX-109842792	25.88	1A
AX-109846342	25.88	1A
AX-109853097	25.88	1A
AX-109867938	25.88	1A
AX-109869992	25.88	1A
AX-109877729	25.88	1A
AX-109885837	25.88	1A
AX-109887307	25.88	1A
AX-109895079	25.88	1A
AX-109896243	25.88	1A
AX-109898472	25.88	1A
AX-109901400	25.88	1A
AX-109907488	25.88	1A
AX-109909392	25.88	1A
AX-109913995	25.88	1A
AX-109914492	25.88	1A
AX-109915471	25.88	1A
AX-109918816	25.88	1A
AX-109924312	25.88	1A
AX-109931799	25.88	1A
AX-109932755	25.88	1A
AX-109935922	25.88	1A
AX-109949368	25.88	1A
AX-109949978	25.88	1A
AX-109951397	25.88	1A
AX-109953279	25.88	1A
AX-109962319	25.88	1A
AX-109972826	25.88	1A
AX-109981727	25.88	1A
AX-109982269	25.88	1A
AX-109984073	25.88	1A
AX-109987404	25.88	1A
AX-109993983	25.88	1A
AX-109998258	25.88	1A
AX-109999905	25.88	1A
AX-110010924	25.88	1A
AX-110013951	25.88	1A
AX-110015222	25.88	1A
AX-110022585	25.88	1A
AX-110026287	25.88	1A
AX-110035801	25.88	1A
AX-110038261	25.88	1A
AX-110046283	25.88	1A
AX-110050839	25.88	1A
AX-110054186	25.88	1A
AX-110059389	25.88	1A
AX-110063653	25.88	1A
AX-110070883	25.88	1A
AX-110073120	25.88	1A
AX-110074813	25.88	1A
AX-110078961	25.88	1A
AX-110079192	25.88	1A
AX-110082786	25.88	1A
AX-110093157	25.88	1A
AX-110098316	25.88	1A
AX-110122404	25.88	1A
AX-110122503	25.88	1A
AX-110122742	25.88	1A
AX-110129617	25.88	1A
AX-110199221	25.88	1A
AX-110200200	25.88	1A
AX-110363707	25.88	1A
AX-110364295	25.88	1A
AX-110368637	25.88	1A
AX-110370280	25.88	1A
AX-110375131	25.88	1A
AX-110377012	25.88	1A
AX-110378439	25.88	1A
AX-110380811	25.88	1A
AX-110382841	25.88	1A
AX-110383727	25.88	1A
AX-110385355	25.88	1A
AX-110385483	25.88	1A
AX-110386696	25.88	1A
AX-110387799	25.88	1A
AX-110392459	25.88	1A
AX-110393166	25.88	1A
AX-110403029	25.88	1A
AX-110404718	25.88	1A
AX-110413206	25.88	1A
AX-110416959	25.88	1A
AX-110420974	25.88	1A
AX-110424319	25.88	1A
AX-110440920	25.88	1A
AX-110448986	25.88	1A
AX-110453033	25.88	1A
AX-110462669	25.88	1A
AX-110468453	25.88	1A
AX-110477763	25.88	1A
AX-110478714	25.88	1A
AX-110480896	25.88	1A
AX-110491273	25.88	1A
AX-110497295	25.88	1A
AX-110499527	25.88	1A
AX-110506993	25.88	1A
AX-110509075	25.88	1A
AX-110509723	25.88	1A
AX-110513851	25.88	1A
AX-110518485	25.88	1A
AX-110520440	25.88	1A
AX-110529789	25.88	1A
AX-110531505	25.88	1A
AX-110546826	25.88	1A
AX-110547837	25.88	1A
AX-110549481	25.88	1A
AX-110557271	25.88	1A
AX-110560267	25.88	1A
AX-110580405	25.88	1A
AX-110582656	25.88	1A
AX-110582935	25.88	1A
AX-110597127	25.88	1A
AX-110599019	25.88	1A
AX-110605215	25.88	1A
AX-110612353	25.88	1A
AX-110621768	25.88	1A
AX-110626291	25.88	1A
AX-110634797	25.88	1A
AX-110638452	25.88	1A
AX-110656201	25.88	1A
AX-110671767	25.88	1A
AX-110686891	25.88	1A
AX-110689238	25.88	1A
AX-110703142	25.88	1A
AX-110707082	25.88	1A
AX-110707098	25.88	1A
AX-110713446	25.88	1A
AX-110720323	25.88	1A
AX-110738183	25.88	1A
AX-110908130	25.88	1A
AX-110912405	25.88	1A
AX-110919056	25.88	1A
AX-110919528	25.88	1A
AX-110919544	25.88	1A
AX-110923012	25.88	1A
AX-110927600	25.88	1A
AX-110927793	25.88	1A
AX-110931207	25.88	1A
AX-110939978	25.88	1A
AX-110954163	25.88	1A
AX-110955238	25.88	1A
AX-110955950	25.88	1A
AX-110963449	25.88	1A
AX-110976518	25.88	1A
AX-110978709	25.88	1A
AX-110980721	25.88	1A
AX-110981140	25.88	1A
AX-110987057	25.88	1A
AX-110992507	25.88	1A
AX-110993619	25.88	1A
AX-110998848	25.88	1A
AX-110999525	25.88	1A
AX-111001776	25.88	1A
AX-111005170	25.88	1A
AX-111006117	25.88	1A
AX-111014457	25.88	1A
AX-111015275	25.88	1A
AX-111016479	25.88	1A
AX-111016856	25.88	1A
AX-111017252	25.88	1A
AX-111017370	25.88	1A
AX-111020874	25.88	1A
AX-111024463	25.88	1A
AX-111025734	25.88	1A
AX-111025953	25.88	1A
AX-111026946	25.88	1A
AX-111034865	25.88	1A
AX-111047954	25.88	1A
AX-111054762	25.88	1A
AX-111058261	25.88	1A
AX-111062335	25.88	1A
AX-111072825	25.88	1A
AX-111074207	25.88	1A
AX-111074428	25.88	1A
AX-111074693	25.88	1A
AX-111075850	25.88	1A
AX-111081727	25.88	1A
AX-111082605	25.88	1A
AX-111085133	25.88	1A
AX-111089599	25.88	1A
AX-111096242	25.88	1A
AX-111101757	25.88	1A
AX-111114691	25.88	1A
AX-111117945	25.88	1A
AX-111128479	25.88	1A
AX-111140330	25.88	1A
AX-111152637	25.88	1A
AX-111157979	25.88	1A
AX-111158046	25.88	1A
AX-111164533	25.88	1A
AX-111165959	25.88	1A
AX-111168862	25.88	1A
AX-111214394	25.88	1A
AX-111236598	25.88	1A
AX-111255399	25.88	1A
AX-111449957	25.88	1A
AX-111451233	25.88	1A
AX-111452065	25.88	1A
AX-111453676	25.88	1A
AX-111454176	25.88	1A
AX-111456436	25.88	1A
AX-111460868	25.88	1A
AX-111466956	25.88	1A
AX-111468908	25.88	1A
AX-111476919	25.88	1A
AX-111477029	25.88	1A
AX-111482022	25.88	1A
AX-111485751	25.88	1A
AX-111485910	25.88	1A
AX-111497531	25.88	1A
AX-111497986	25.88	1A
AX-111498248	25.88	1A
AX-111498594	25.88	1A
AX-111512467	25.88	1A
AX-111521829	25.88	1A
AX-111525986	25.88	1A
AX-111537094	25.88	1A
AX-111544245	25.88	1A
AX-111560636	25.88	1A
AX-111563293	25.88	1A
AX-111565628	25.88	1A
AX-111590469	25.88	1A
AX-111595898	25.88	1A
AX-111596208	25.88	1A
AX-111599161	25.88	1A
AX-111599713	25.88	1A
AX-111608094	25.88	1A
AX-111608555	25.88	1A
AX-111609826	25.88	1A
AX-111614095	25.88	1A
AX-111615504	25.88	1A
AX-111624582	25.88	1A
AX-111628018	25.88	1A
AX-111638533	25.88	1A
AX-111640413	25.88	1A
AX-111658361	25.88	1A
AX-111659450	25.88	1A
AX-111671343	25.88	1A
AX-111674522	25.88	1A
AX-111681950	25.88	1A
AX-111702990	25.88	1A
AX-111703139	25.88	1A
AX-111704028	25.88	1A
AX-111705184	25.88	1A
AX-111725334	25.88	1A
AX-111726083	25.88	1A
AX-111745515	25.88	1A
AX-111756174	25.88	1A
AX-111758209	25.88	1A
AX-111761073	25.88	1A
AX-111764663	25.88	1A
AX-111765768	25.88	1A
AX-112286981	25.88	1A
AX-112287247	25.88	1A
AX-86164659	25.88	1A
AX-86164754	25.88	1A
AX-86165042	25.88	1A
AX-86167426	25.88	1A
AX-86171636	25.88	1A
AX-86173905	25.88	1A
AX-86175632	25.88	1A
AX-86178528	25.88	1A
AX-89452326	25.88	1A
AX-94385971	25.88	1A
AX-94411508	25.88	1A
AX-94423447	25.88	1A
AX-94487715	25.88	1A
AX-94515746	25.88	1A
AX-94555133	25.88	1A
AX-94605089	25.88	1A
AX-94621604	25.88	1A
AX-94624109	25.88	1A
AX-94635834	25.88	1A
AX-94710221	25.88	1A
AX-94733386	25.88	1A
AX-94922166	25.88	1A
AX-94947413	25.88	1A
AX-95102864	25.88	1A
AX-95185284	25.88	1A
AX-95244447	25.88	1A
AX-95629056	25.88	1A
AX-95631684	25.88	1A
AX-95679558	25.88	1A
AX-95684366	25.88	1A
AX-95684390	25.88	1A
GENE-0446_243	26	1A
BS00021878_51	26.22	1A
BS00041358_51	26.22	1A
BS00065146_51	26.22	1A
BS00068358_51	26.22	1A
BS00077199_51	26.22	1A
BS00094681_51	26.22	1A
BS00110415_51	26.22	1A
BS00110766_51	26.22	1A
BobWhite_c12841_56	26.22	1A
D_contig35755_111	26.22	1A
Excalibur_c3565_2673	26.22	1A
Excalibur_rep_c107144_405	26.22	1A
Excalibur_rep_c113303_500	26.22	1A
GENE-0235_245	26.22	1A
IAAV7551	26.22	1A
IAAV7929	26.22	1A
IACX293	26.22	1A
IACX4168	26.22	1A
Kukri_c12165_1148	26.22	1A
Kukri_c19389_97	26.22	1A
Kukri_c29668_338	26.22	1A
Kukri_c61766_907	26.22	1A
Kukri_rep_c106037_96	26.22	1A
Kukri_rep_c115954_137	26.22	1A
RAC875_c10400_791	26.22	1A
RAC875_c105730_397	26.22	1A
RAC875_c12808_182	26.22	1A
RAC875_c24560_604	26.22	1A
RAC875_c25799_457	26.22	1A
RAC875_c31168_238	26.22	1A
RAC875_c3751_96	26.22	1A
TA001772-0625	26.22	1A
TA016013-1040	26.22	1A
Tdurum_contig55009_1153	26.22	1A
wsnp_BE403956A_Ta_2_3	26.22	1A
wsnp_BF475149A_Ta_2_1	26.22	1A
wsnp_Ex_c10100_16600633	26.22	1A
wsnp_Ex_c25628_34888253	26.22	1A
wsnp_Ex_c25628_34888439	26.22	1A
wsnp_Ex_c35563_43690084	26.22	1A
wsnp_Ex_c3565_6520901	26.22	1A
wsnp_Ex_c3565_6521098	26.22	1A
wsnp_Ex_c3986_7217641	26.22	1A
wsnp_Ex_c4605_8239915	26.22	1A
wsnp_Ex_c4605_8240189	26.22	1A
wsnp_Ex_c4605_8241260	26.22	1A
wsnp_Ex_c5543_9763520	26.22	1A
wsnp_Ex_c6817_11761300	26.22	1A
wsnp_Ex_c6817_11762714	26.22	1A
wsnp_Ex_rep_c101414_86780996	26.22	1A
wsnp_Ex_rep_c101414_86781128	26.22	1A
wsnp_Ex_rep_c66562_64849366	26.22	1A
wsnp_Ku_c37925_46678703	26.22	1A
wsnp_Ku_c37925_46679146	26.22	1A
wsnp_Ku_c4413_8008008	26.22	1A
wsnp_Ku_c47386_53862969	26.22	1A
wsnp_Ra_c24776_34331660	26.22	1A
wsnp_Ra_c4481_8119609	26.22	1A
BS00081455_51	26.56	1A
GENE-0053_224	26.56	1A
Kukri_c54467_100	26.56	1A
Kukri_c67601_267	26.56	1A
wsnp_Ex_c18169_26977013	26.56	1A
wsnp_Ex_rep_c103087_88123733	26.56	1A
wsnp_Ex_rep_c103087_88124573	26.56	1A
wsnp_Ex_rep_c69738_68695568	26.56	1A
AX-110584782	26.68	1A
AX-111180566	26.68	1A
wsnp_Ex_c1427_2736441	26.89	1A
AX-110089093	27.05	1A
AX-95658759	27.05	1A
Tdurum_contig25797_564	27.5	1A
Tdurum_contig10250_272	27.95	1A
TA004725-0348	28.21	1A
TA002594-0782	28.6	1A
BobWhite_c30109_240	28.72	1A
wsnp_Ex_rep_c66846_65240088	29.01	1A
Ex_c12584_2014	29.3	1A
Ex_c25689_1603	29.3	1A
Ex_c4121_1205	29.3	1A
Ex_c4242_1442	29.3	1A
Ex_c42595_2332	29.3	1A
IAAV5939	29.3	1A
IACX219	29.3	1A
Ku_c23960_333	29.3	1A
Kukri_c23350_433	29.3	1A
Kukri_rep_c101946_496	29.3	1A
RAC875_rep_c104557_1245	29.3	1A
RFL_Contig530_2305	29.3	1A
Ra_c54249_1031	29.3	1A
Tdurum_contig50221_210	29.3	1A
Tdurum_contig92564_326	29.3	1A
Tdurum_contig99671_174	29.3	1A
wsnp_Ex_c10257_16825240	29.3	1A
wsnp_Ex_c14361_22341570	29.3	1A
wsnp_Ex_c22963_32183009	29.3	1A
Ex_c14361_506	29.3	1A
Ex_c25689_1606	29.3	1A
JD_c63991_766	29.3	1A
RAC875_c6664_63	29.3	1A
Tdurum_contig43203_318	29.3	1A
AX-108727899	30	1A
AX-108728876	30	1A
AX-108731523	30	1A
AX-108744897	30	1A
AX-108761718	30	1A
AX-108762805	30	1A
AX-108789907	30	1A
AX-108796882	30	1A
AX-108797381	30	1A
AX-108798313	30	1A
AX-108799370	30	1A
AX-108800254	30	1A
AX-108812142	30	1A
AX-108838368	30	1A
AX-108842396	30	1A
AX-108846733	30	1A
AX-108849962	30	1A
AX-108867596	30	1A
AX-108868172	30	1A
AX-108880527	30	1A
AX-108890775	30	1A
AX-108891515	30	1A
AX-108893972	30	1A
AX-108904473	30	1A
AX-108905837	30	1A
AX-108909230	30	1A
AX-108913706	30	1A
AX-108939528	30	1A
AX-108950191	30	1A
AX-108951415	30	1A
AX-108954549	30	1A
AX-108954745	30	1A
AX-108955663	30	1A
AX-108965029	30	1A
AX-108968041	30	1A
AX-108968444	30	1A
AX-108969215	30	1A
AX-108981855	30	1A
AX-108992147	30	1A
AX-108994206	30	1A
AX-108995619	30	1A
AX-109035830	30	1A
AX-109040467	30	1A
AX-109097017	30	1A
AX-109100815	30	1A
AX-109103390	30	1A
AX-109277966	30	1A
AX-109284232	30	1A
AX-109285730	30	1A
AX-109289139	30	1A
AX-109298283	30	1A
AX-109300792	30	1A
AX-109303327	30	1A
AX-109320944	30	1A
AX-109322347	30	1A
AX-109349552	30	1A
AX-109352559	30	1A
AX-109353418	30	1A
AX-109357519	30	1A
AX-109368048	30	1A
AX-109371134	30	1A
AX-109378568	30	1A
AX-109393191	30	1A
AX-109431585	30	1A
AX-109436783	30	1A
AX-109439593	30	1A
AX-109447567	30	1A
AX-109453033	30	1A
AX-109454370	30	1A
AX-109454560	30	1A
AX-109463965	30	1A
AX-109469200	30	1A
AX-109477908	30	1A
AX-109479905	30	1A
AX-109480658	30	1A
AX-109484511	30	1A
AX-109493631	30	1A
AX-109496154	30	1A
AX-109518991	30	1A
AX-109547266	30	1A
AX-109555518	30	1A
AX-109597361	30	1A
AX-109619967	30	1A
AX-109817294	30	1A
AX-109817494	30	1A
AX-109818350	30	1A
AX-109820826	30	1A
AX-109829257	30	1A
AX-109829455	30	1A
AX-109830195	30	1A
AX-109833854	30	1A
AX-109836281	30	1A
AX-109856233	30	1A
AX-109856601	30	1A
AX-109857522	30	1A
AX-109863171	30	1A
AX-109866086	30	1A
AX-109882341	30	1A
AX-109886352	30	1A
AX-109891043	30	1A
AX-109894907	30	1A
AX-109904055	30	1A
AX-109905627	30	1A
AX-109917270	30	1A
AX-109928060	30	1A
AX-110029412	30	1A
AX-110030576	30	1A
AX-110033688	30	1A
AX-110036888	30	1A
AX-110037591	30	1A
AX-110038789	30	1A
AX-110047605	30	1A
AX-110050908	30	1A
AX-110050940	30	1A
AX-110052880	30	1A
AX-110054846	30	1A
AX-110076368	30	1A
AX-110082031	30	1A
AX-110086618	30	1A
AX-110089424	30	1A
AX-110104943	30	1A
AX-110142759	30	1A
AX-110152803	30	1A
AX-110166989	30	1A
AX-110201750	30	1A
AX-110366611	30	1A
AX-110368700	30	1A
AX-110386698	30	1A
AX-110387060	30	1A
AX-110391018	30	1A
AX-110393957	30	1A
AX-110394399	30	1A
AX-110394788	30	1A
AX-110394939	30	1A
AX-110395170	30	1A
AX-110396495	30	1A
AX-110402459	30	1A
AX-110407637	30	1A
AX-110408171	30	1A
AX-110408455	30	1A
AX-110411151	30	1A
AX-110414497	30	1A
AX-110417378	30	1A
AX-110437567	30	1A
AX-110445354	30	1A
AX-110449454	30	1A
AX-110450656	30	1A
AX-110459326	30	1A
AX-110462614	30	1A
AX-110463314	30	1A
AX-110466054	30	1A
AX-110467789	30	1A
AX-110471532	30	1A
AX-110477263	30	1A
AX-110478236	30	1A
AX-110483249	30	1A
AX-110489471	30	1A
AX-110497922	30	1A
AX-110503633	30	1A
AX-110504423	30	1A
AX-110507437	30	1A
AX-110508081	30	1A
AX-110510398	30	1A
AX-110512896	30	1A
AX-110529534	30	1A
AX-110548582	30	1A
AX-110549555	30	1A
AX-110577878	30	1A
AX-110581767	30	1A
AX-110620640	30	1A
AX-110624002	30	1A
AX-110629172	30	1A
AX-110653958	30	1A
AX-110666754	30	1A
AX-110673426	30	1A
AX-110686508	30	1A
AX-110710662	30	1A
AX-110712805	30	1A
AX-110911439	30	1A
AX-110918774	30	1A
AX-110933803	30	1A
AX-110934682	30	1A
AX-110940473	30	1A
AX-110949263	30	1A
AX-110952328	30	1A
AX-110969759	30	1A
AX-110986036	30	1A
AX-110995786	30	1A
AX-111001170	30	1A
AX-111002239	30	1A
AX-111006155	30	1A
AX-111016095	30	1A
AX-111020377	30	1A
AX-111031477	30	1A
AX-111031998	30	1A
AX-111039952	30	1A
AX-111044326	30	1A
AX-111055544	30	1A
AX-111060586	30	1A
AX-111070190	30	1A
AX-111070537	30	1A
AX-111070608	30	1A
AX-111072750	30	1A
AX-111073388	30	1A
AX-111086674	30	1A
AX-111091356	30	1A
AX-111092924	30	1A
AX-111093445	30	1A
AX-111097762	30	1A
AX-111102336	30	1A
AX-111107430	30	1A
AX-111121173	30	1A
AX-111132934	30	1A
AX-111136100	30	1A
AX-111139863	30	1A
AX-111155911	30	1A
AX-111156930	30	1A
AX-111184774	30	1A
AX-111218846	30	1A
AX-111259373	30	1A
AX-111460126	30	1A
AX-111461192	30	1A
AX-111463593	30	1A
AX-111469919	30	1A
AX-111471178	30	1A
AX-111473300	30	1A
AX-111494269	30	1A
AX-111495889	30	1A
AX-111502499	30	1A
AX-111505390	30	1A
AX-111508750	30	1A
AX-111512958	30	1A
AX-111517754	30	1A
AX-111520114	30	1A
AX-111529917	30	1A
AX-111538746	30	1A
AX-111540798	30	1A
AX-111544452	30	1A
AX-111548640	30	1A
AX-111556836	30	1A
AX-111575145	30	1A
AX-111589530	30	1A
AX-111589605	30	1A
AX-111593714	30	1A
AX-111619867	30	1A
AX-111622857	30	1A
AX-111630183	30	1A
AX-111634729	30	1A
AX-111636623	30	1A
AX-111640586	30	1A
AX-111641862	30	1A
AX-111642215	30	1A
AX-111656094	30	1A
AX-111656824	30	1A
AX-111662607	30	1A
AX-111683341	30	1A
AX-111683448	30	1A
AX-111689115	30	1A
AX-111697910	30	1A
AX-111737582	30	1A
AX-111738686	30	1A
AX-111768603	30	1A
AX-112286193	30	1A
AX-112288426	30	1A
AX-86172429	30	1A
AX-86173886	30	1A
AX-89649984	30	1A
AX-94404955	30	1A
AX-94451045	30	1A
AX-94553782	30	1A
AX-94608897	30	1A
AX-94665796	30	1A
AX-95072845	30	1A
AX-95632507	30	1A
AX-95634445	30	1A
AX-95660986	30	1A
AX-99367326	30	1A
Kukri_c20672_360	30.15	1A
AX-108731433	30.35	1A
AX-109387872	30.35	1A
AX-109596516	30.35	1A
AX-109954281	30.35	1A
AX-109989656	30.35	1A
AX-110438713	30.35	1A
AX-110520028	30.35	1A
AX-110552588	30.35	1A
AX-110640338	30.35	1A
AX-110953695	30.35	1A
AX-86179792	30.35	1A
AX-110588850	30.72	1A
AX-109834895	31.88	1A
AX-111127949	32.66	1A
Kukri_c1250_634	32.75	1A
BS00021719_51	33.57	1A
BobWhite_c38865_319	33.57	1A
Kukri_c88698_296	33.57	1A
RAC875_c86680_391	33.57	1A
BobWhite_c37935_124	33.82	1A
AX-111620187	33.85	1A
AX-108745359	35	1A
AX-108748767	35	1A
AX-108794993	35	1A
AX-108808825	35	1A
AX-108837234	35	1A
AX-108839810	35	1A
AX-108850030	35	1A
AX-108863914	35	1A
AX-108874717	35	1A
AX-108899655	35	1A
AX-108964449	35	1A
AX-108996384	35	1A
AX-109013860	35	1A
AX-109044183	35	1A
AX-109302992	35	1A
AX-109304349	35	1A
AX-109348757	35	1A
AX-109349319	35	1A
AX-109353161	35	1A
AX-109360552	35	1A
AX-109368162	35	1A
AX-109376389	35	1A
AX-109390117	35	1A
AX-109437214	35	1A
AX-109447872	35	1A
AX-109471878	35	1A
AX-109506318	35	1A
AX-109531662	35	1A
AX-109557122	35	1A
AX-109585726	35	1A
AX-109647655	35	1A
AX-109842766	35	1A
AX-109851504	35	1A
AX-109863262	35	1A
AX-109899945	35	1A
AX-109909726	35	1A
AX-109918582	35	1A
AX-109950889	35	1A
AX-109958331	35	1A
AX-110000952	35	1A
AX-110004855	35	1A
AX-110022498	35	1A
AX-110032820	35	1A
AX-110047932	35	1A
AX-110056613	35	1A
AX-110070234	35	1A
AX-110073899	35	1A
AX-110077526	35	1A
AX-110081229	35	1A
AX-110128395	35	1A
AX-110130425	35	1A
AX-110453934	35	1A
AX-110482407	35	1A
AX-110490481	35	1A
AX-110493945	35	1A
AX-110497671	35	1A
AX-110533653	35	1A
AX-110542825	35	1A
AX-110563455	35	1A
AX-110573943	35	1A
AX-110593035	35	1A
AX-110623258	35	1A
AX-110635099	35	1A
AX-110673771	35	1A
AX-110905593	35	1A
AX-110907048	35	1A
AX-110914192	35	1A
AX-110925700	35	1A
AX-110926621	35	1A
AX-110927044	35	1A
AX-110943085	35	1A
AX-110971964	35	1A
AX-111004629	35	1A
AX-111016551	35	1A
AX-111069815	35	1A
AX-111078112	35	1A
AX-111083129	35	1A
AX-111109755	35	1A
AX-111166610	35	1A
AX-111193442	35	1A
AX-111258641	35	1A
AX-111476218	35	1A
AX-111528286	35	1A
AX-111543794	35	1A
AX-111545079	35	1A
AX-111561742	35	1A
AX-111562173	35	1A
AX-111568427	35	1A
AX-111572246	35	1A
AX-111574261	35	1A
AX-111576673	35	1A
AX-111623733	35	1A
AX-111642766	35	1A
AX-111656294	35	1A
AX-111674753	35	1A
AX-111688022	35	1A
AX-111729375	35	1A
AX-111766070	35	1A
AX-111768310	35	1A
AX-86172575	35	1A
AX-86175828	35	1A
AX-89362574	35	1A
AX-89702630	35	1A
AX-94731227	35	1A
AX-94843097	35	1A
AX-95684665	35	1A
BS00063068_51	35	1A
Ex_c8514_1342	35	1A
IACX3496	35	1A
Ra_c6038_588	35	1A
wsnp_Ex_c25734_34995416	35	1A
wsnp_Ex_rep_c73818_71733737	35	1A
BobWhite_rep_c49207_243	35	1A
IAAV213	35	1A
RAC875_c23158_301	35	1A
Ra_c58315_265	35	1A
wsnp_Ku_c557_1166684	35	1A
BobWhite_c13649_390	35.4	1A
BS00033469_51	35.61	1A
Kukri_c10453_875	35.61	1A
RAC875_c41275_131	35.61	1A
wsnp_Ex_c56097_58351893	35.61	1A
wsnp_Ex_c56097_58352130	35.61	1A
Ex_c28144_1843	35.74	1A
RAC875_c15426_1713	35.74	1A
RAC875_c25507_551	35.74	1A
RAC875_c10835_144	35.95	1A
BS00065676_51	36.19	1A
Kukri_c10239_2186	36.19	1A
wsnp_Ra_c7818_13376644	36.19	1A
Excalibur_c10167_1028	36.19	1A
IAAV1225	36.19	1A
wsnp_Ex_c16592_25117132	36.19	1A
wsnp_Ku_c2815_5317230	36.19	1A
Kukri_c27785_400	36.68	1A
RAC875_c2734_135	36.68	1A
RAC875_c53185_802	36.68	1A
wsnp_Ex_rep_c70358_69302556	36.68	1A
AX-111613028	37.05	1A
RAC875_c47959_85	37.58	1A
BS00023126_51	37.71	1A
Tdurum_contig11999_293	38.2	1A
Ku_c1571_1457	38.57	1A
AX-111000202	38.66	1A
BS00021889_51	38.81	1A
BS00087600_51	38.81	1A
Excalibur_rep_c112145_271	38.81	1A
AX-108737204	39.05	1A
AX-108830806	39.05	1A
AX-109286261	39.05	1A
AX-109318035	39.05	1A
AX-109359271	39.05	1A
AX-109480435	39.05	1A
AX-109517628	39.05	1A
AX-110014548	39.05	1A
AX-110127059	39.05	1A
AX-110132670	39.05	1A
AX-110438844	39.05	1A
AX-110589481	39.05	1A
AX-110616388	39.05	1A
AX-110634968	39.05	1A
AX-110739528	39.05	1A
AX-110905383	39.05	1A
AX-111034441	39.05	1A
AX-108727391	39.42	1A
BS00067021_51	39.94	1A
AX-108889320	40.17	1A
AX-109349437	40.17	1A
AX-109384274	40.17	1A
AX-109411909	40.17	1A
AX-109623529	40.17	1A
AX-109627395	40.17	1A
AX-109631422	40.17	1A
AX-109836064	40.17	1A
AX-109880657	40.17	1A
AX-109970866	40.17	1A
AX-109991585	40.17	1A
AX-110097493	40.17	1A
AX-110397778	40.17	1A
AX-110491745	40.17	1A
AX-110515835	40.17	1A
AX-110521232	40.17	1A
AX-110551682	40.17	1A
AX-110619547	40.17	1A
AX-110939415	40.17	1A
AX-110958856	40.17	1A
AX-110968984	40.17	1A
AX-111004464	40.17	1A
AX-111169477	40.17	1A
AX-111501565	40.17	1A
AX-111506305	40.17	1A
AX-111506395	40.17	1A
AX-111535421	40.17	1A
AX-111544236	40.17	1A
AX-111601840	40.17	1A
AX-111628608	40.17	1A
AX-111652304	40.17	1A
AX-111673826	40.17	1A
AX-89387152	40.17	1A
BS00002216_51	40.21	1A
BS00094925_51	40.21	1A
IAAV2072	40.21	1A
IACX4386	40.21	1A
IACX742	40.21	1A
Kukri_c60564_136	40.21	1A
CAP11_c1972_285	40.64	1A
Ex_c5192_943	40.64	1A
Excalibur_c30591_637	40.64	1A
IAAV3049	40.64	1A
IACX4378	40.64	1A
RAC875_c31276_1128	40.64	1A
RFL_Contig3203_1971	40.64	1A
Tdurum_contig28296_243	40.64	1A
wsnp_Ex_c12336_19686808	40.64	1A
wsnp_Ex_c27940_37101775	40.64	1A
wsnp_Ex_c5192_9203100	40.64	1A
wsnp_Ex_c5192_9203682	40.64	1A
wsnp_Ku_c21356_31093507	40.64	1A
wsnp_Ku_c24239_34199356	40.64	1A
wsnp_Ra_c12148_19539667	40.64	1A
Excalibur_c32167_59	40.69	1A
Kukri_c23926_409	40.69	1A
wsnp_Ex_c8588_14419007	40.69	1A
wsnp_Ku_c23926_33870364	40.69	1A
wsnp_Ra_c37745_45806931	40.69	1A
BobWhite_c18881_338	40.92	1A
BobWhite_c5356_1272	40.92	1A
BobWhite_rep_c63278_349	40.92	1A
CAP12_c2265_240	40.92	1A
Excalibur_c49421_443	40.92	1A
Excalibur_rep_c66449_1588	40.92	1A
IAAV5406	40.92	1A
Ku_c8351_2029	40.92	1A
Kukri_c52952_315	40.92	1A
RAC875_c16080_777	40.92	1A
wsnp_Ex_c12165_19452361	40.92	1A
wsnp_Ex_c34344_42676379	40.92	1A
wsnp_Ex_c34344_42677360	40.92	1A
wsnp_Ex_c42282_48900922	40.92	1A
wsnp_Ex_rep_c66628_64934660	40.92	1A
wsnp_Ku_c39878_48218985	40.92	1A
RAC875_c54380_249	41.07	1A
AX-94421623	42.19	1A
RAC875_c65388_140	42.5	1A
BS00032112_51	43.13	1A
Ex_c105443_895	43.13	1A
Excalibur_rep_c110246_86	43.13	1A
wsnp_Ex_rep_c68857_67737959	43.13	1A
BobWhite_c12568_900	43.29	1A
Excalibur_c34697_831	43.29	1A
Kukri_c25215_124	43.29	1A
RAC875_c23081_141	43.29	1A
wsnp_Ex_c21193_30320134	43.29	1A
wsnp_Ex_c21336_30465618	43.29	1A
BS00021714_51	43.34	1A
Ra_c4159_2716	43.34	1A
GENE-0410_71	43.68	1A
IACX11338	43.68	1A
wsnp_JD_c722_1080592	43.68	1A
IAAV1185	44.26	1A
IAAV5535	44.26	1A
IACX3047	44.26	1A
wsnp_Ku_c21316_31053745	45.09	1A
wsnp_Ku_c21316_31053776	45.09	1A
AX-109486894	45.34	1A
CAP12_c1906_217	46.16	1A
Kukri_c30322_414	46.16	1A
RAC875_rep_c112044_340	46.2	1A
wsnp_BE445113A_Ta_2_1	46.46	1A
wsnp_BE445113A_Ta_2_2	46.46	1A
BS00100120_51	46.74	1A
IACX5793	46.74	1A
IACX5960	46.74	1A
BobWhite_c29908_113	46.91	1A
IAAV8804	46.91	1A
Kukri_rep_c117029_125	46.91	1A
wsnp_Ra_c3270_6136110	46.91	1A
wsnp_Ra_c3270_6136601	46.91	1A
BS00022432_51	47.22	1A
BS00067652_51	47.22	1A
BS00067742_51	47.22	1A
Ku_c13107_579	47.22	1A
Kukri_c29039_315	47.22	1A
Kukri_c39377_286	47.22	1A
RAC875_c24047_284	47.22	1A
RAC875_c29540_1109	47.22	1A
RAC875_c29540_413	47.22	1A
RAC875_c37545_289	47.22	1A
RAC875_c49074_374	47.22	1A
Tdurum_contig10572_626	47.22	1A
tplb0045g22_418	47.22	1A
wsnp_CAP12_c1960_972031	47.22	1A
wsnp_Ex_rep_c108951_91954190	47.22	1A
wsnp_Ra_c11877_19161832	47.22	1A
wsnp_Ra_c33025_41968284	47.22	1A
Kukri_rep_c69614_1326	47.22	1A
RAC875_c29540_391	47.22	1A
wsnp_BM140362A_Ta_2_2	47.22	1A
BS00030036_51	47.74	1A
Kukri_c31891_1355	48.06	1A
wsnp_Ex_c20489_29564938	48.06	1A
BS00091479_51	48.28	1A
BS00077432_51	48.56	1A
BS00022173_51	48.8	1A
BS00022220_51	48.8	1A
BS00079538_51	48.8	1A
BS00081395_51	48.8	1A
RAC875_c49948_217	49.31	1A
Glu-A1	49.65	1A
wsnp_Ex_c22284_31478675	50.61	1A
Ku_c1313_1673	50.69	1A
Kukri_c1313_1158	50.69	1A
Excalibur_c44668_382	51.59	1A
wsnp_Ex_c1997_3755945	51.67	1A
GENE-3454_74	51.79	1A
IAAV6234	51.79	1A
Jagger_c5280_407	51.79	1A
Ku_c10813_1122	51.79	1A
Ku_c809_2419	51.79	1A
Kukri_rep_c109473_80	51.79	1A
Ra_c64515_242	51.79	1A
wsnp_Ex_c1997_3756118	51.79	1A
wsnp_Ex_c1997_3757496	51.79	1A
wsnp_JD_c6544_7697235	51.79	1A
wsnp_JD_c6544_7697412	51.79	1A
wsnp_JD_c6544_7697578	51.79	1A
Kukri_c12984_465	52.06	1A
Kukri_c49170_655	52.06	1A
RAC875_c80876_67	52.06	1A
CAP12_c1979_117	52.42	1A
wsnp_Ex_c1997_3757721	52.88	1A
wsnp_Ku_c23012_32893918	53.48	1A
BS00088136_51	53.65	1A
TA002402-1350	53.65	1A
RAC875_c32452_55	54.48	1A
AX-111003312	59.95	1A
AX-111128736	60.71	1A
AX-109353686	61.07	1A
AX-110367575	61.07	1A
AX-111603135	61.07	1A
AX-111661684	61.07	1A
AX-111669075	61.07	1A
AX-109576324	61.43	1A
Excalibur_c5033_587	61.7	1A
Kukri_c18017_1696	61.7	1A
RAC875_c18839_403	61.7	1A
wsnp_JG_c3720_1558699	61.7	1A
BobWhite_c104_89	61.94	1A
IAAV2694	61.94	1A
BS00063778_51	62.47	1A
AX-110502763	63	1A
AX-89352686	63.73	1A
BobWhite_c14158_112	64.11	1A
Excalibur_c49946_169	64.11	1A
AX-110369572	64.5	1A
AX-108729003	65.59	1A
AX-108759352	65.59	1A
AX-108823754	65.59	1A
AX-109037665	65.59	1A
AX-109283503	65.59	1A
AX-109302230	65.59	1A
AX-109379386	65.59	1A
AX-109411284	65.59	1A
AX-109430709	65.59	1A
AX-109489075	65.59	1A
AX-109519932	65.59	1A
AX-109833681	65.59	1A
AX-109841526	65.59	1A
AX-109913786	65.59	1A
AX-109937786	65.59	1A
AX-109951432	65.59	1A
AX-109969036	65.59	1A
AX-110025002	65.59	1A
AX-110032216	65.59	1A
AX-110166465	65.59	1A
AX-110365374	65.59	1A
AX-110377494	65.59	1A
AX-110382611	65.59	1A
AX-110398311	65.59	1A
AX-110467607	65.59	1A
AX-110470726	65.59	1A
AX-110493857	65.59	1A
AX-110590982	65.59	1A
AX-110655798	65.59	1A
AX-110673287	65.59	1A
AX-110912241	65.59	1A
AX-110917930	65.59	1A
AX-110952466	65.59	1A
AX-110958778	65.59	1A
AX-110971210	65.59	1A
AX-110984478	65.59	1A
AX-111011009	65.59	1A
AX-111179131	65.59	1A
AX-111449659	65.59	1A
AX-111456539	65.59	1A
AX-111485169	65.59	1A
AX-111499316	65.59	1A
AX-111526422	65.59	1A
AX-111617327	65.59	1A
AX-111620849	65.59	1A
AX-111630427	65.59	1A
AX-111687975	65.59	1A
AX-86177421	65.59	1A
AX-86178483	65.59	1A
AX-89324355	65.59	1A
AX-89378539	65.59	1A
AX-89640547	65.59	1A
AX-89659760	65.59	1A
AX-94433660	65.59	1A
AX-94473981	65.59	1A
AX-94501793	65.59	1A
AX-94825044	65.59	1A
AX-108915159	65.95	1A
AX-108930204	65.95	1A
AX-110594905	65.95	1A
AX-110961854	65.95	1A
AX-111043117	65.95	1A
AX-111044020	65.95	1A
AX-111683915	65.95	1A
Kukri_c45512_193	66.62	1A
BS00009104_51	67.21	1A
BS00012042_51	67.21	1A
wsnp_CAP7_c3472_1623955	67.21	1A
BS00110130_51	67.87	1A
BS00022239_51	69.47	1A
Tdurum_contig10572_201	69.47	1A
Tdurum_contig10492_617	70.65	1A
BS00022396_51	71.32	1A
BS00088350_51	71.68	1A
wsnp_BG606986A_Ta_2_1	71.68	1A
wsnp_BG606986A_Ta_2_4	71.68	1A
RAC875_c25814_361	71.97	1A
BS00022261_51	72.48	1A
BS00109991_51	72.48	1A
BS00110627_51	72.48	1A
Ex_c4060_510	72.48	1A
RAC875_c6798_467	72.48	1A
GENE-0262_431	72.48	1A
AX-108730410	73.21	1A
AX-108762060	73.21	1A
AX-108809875	73.21	1A
AX-109338114	73.21	1A
AX-109535142	73.21	1A
AX-109934997	73.21	1A
AX-110484832	73.21	1A
AX-110509415	73.21	1A
AX-110524127	73.21	1A
AX-110946285	73.21	1A
AX-110954495	73.21	1A
AX-111044625	73.21	1A
AX-86166606	73.21	1A
AX-86178735	73.21	1A
AX-89743737	73.21	1A
AX-94552630	73.21	1A
AX-109364616	74.32	1A
AX-108740522	75.05	1A
AX-108755967	75.05	1A
AX-108810615	75.05	1A
AX-108820206	75.05	1A
AX-108832686	75.05	1A
AX-108836548	75.05	1A
AX-108852376	75.05	1A
AX-108876366	75.05	1A
AX-108879074	75.05	1A
AX-108933189	75.05	1A
AX-108948187	75.05	1A
AX-108960478	75.05	1A
AX-108975907	75.05	1A
AX-109081558	75.05	1A
AX-109270595	75.05	1A
AX-109276017	75.05	1A
AX-109318363	75.05	1A
AX-109387443	75.05	1A
AX-109428760	75.05	1A
AX-109430703	75.05	1A
AX-109444624	75.05	1A
AX-109545724	75.05	1A
AX-109864580	75.05	1A
AX-109895174	75.05	1A
AX-109899302	75.05	1A
AX-110030554	75.05	1A
AX-110070831	75.05	1A
AX-110095330	75.05	1A
AX-110363276	75.05	1A
AX-110377574	75.05	1A
AX-110397911	75.05	1A
AX-110400906	75.05	1A
AX-110422022	75.05	1A
AX-110422170	75.05	1A
AX-110440251	75.05	1A
AX-110443001	75.05	1A
AX-110457263	75.05	1A
AX-110463942	75.05	1A
AX-110469389	75.05	1A
AX-110472708	75.05	1A
AX-110472728	75.05	1A
AX-110614671	75.05	1A
AX-110959594	75.05	1A
AX-110996202	75.05	1A
AX-111013982	75.05	1A
AX-111072626	75.05	1A
AX-111080409	75.05	1A
AX-111145734	75.05	1A
AX-111178724	75.05	1A
AX-111516773	75.05	1A
AX-111532795	75.05	1A
AX-111617687	75.05	1A
AX-111653348	75.05	1A
AX-111654095	75.05	1A
AX-111668809	75.05	1A
AX-111683273	75.05	1A
AX-111717423	75.05	1A
AX-94481465	75.05	1A
AX-94512132	75.05	1A
AX-94535023	75.05	1A
AX-94732625	75.05	1A
AX-94769573	75.05	1A
AX-94818200	75.05	1A
AX-95193888	75.05	1A
AX-95653947	75.05	1A
BobWhite_c5967_537	75.05	1A
Excalibur_c22768_811	75.05	1A
Excalibur_c22768_963	75.05	1A
IACX5994	75.05	1A
Kukri_c24570_282	75.05	1A
Kukri_c7119_392	75.05	1A
RAC875_c21411_162	75.05	1A
wsnp_Ex_c33452_41938013	75.05	1A
wsnp_Ex_c33452_41938159	75.05	1A
BobWhite_c6046_304	75.28	1A
Excalibur_c25353_1171	75.9	1A
AX-94593336	78.57	1A
Jagger_c6890_167	80.31	1A
AX-94406786	81.61	1A
AX-95159844	85.17	1A
AX-111533208	86.84	1A
BS00059424_51	87.38	1A
RAC875_c15975_1208	87.61	1A
wsnp_CAP8_rep_c3938_1936666	87.72	1A
AX-109290194	88.39	1A
BS00070560_51	89.07	1A
AX-108797823	89.16	1A
AX-110051918	89.16	1A
AX-110126331	89.16	1A
AX-110379520	89.16	1A
AX-110429180	89.16	1A
AX-110491972	89.16	1A
AX-110558704	89.16	1A
AX-111026058	89.16	1A
AX-111040642	89.16	1A
AX-111454221	89.16	1A
AX-111533099	89.16	1A
AX-111647817	89.16	1A
AX-111689565	89.16	1A
AX-111706902	89.16	1A
AX-86177666	89.16	1A
AX-108802891	89.89	1A
AX-108851435	89.89	1A
AX-109356622	89.89	1A
AX-109580770	89.89	1A
AX-109923808	89.89	1A
AX-109957442	89.89	1A
AX-110473354	89.89	1A
AX-111459808	89.89	1A
AX-111536456	89.89	1A
BS00065168_51	90.02	1A
AX-109844449	90.28	1A
AX-111449775	91.08	1A
BS00022355_51	91.58	1A
Ex_c4206_559	91.58	1A
Excalibur_rep_c67141_73	91.58	1A
Kukri_c2332_583	91.58	1A
RAC875_c19569_564	91.58	1A
RAC875_c19569_765	91.58	1A
BS00023201_51	91.84	1A
BS00079769_51	91.84	1A
D_GA8KES402HR8TV_187	91.84	1A
wsnp_RFL_Contig4735_5673999	91.84	1A
BS00023130_51	92.27	1A
Ku_c28007_1398	92.27	1A
Tdurum_contig46733_6628	92.27	1A
BS00010488_51	92.62	1A
BS00022677_51	92.62	1A
BS00026456_51	92.62	1A
BS00033749_51	92.62	1A
BS00064205_51	92.62	1A
BS00082567_51	92.62	1A
BobWhite_c1361_1187	92.62	1A
CAP12_c3074_192	92.62	1A
Excalibur_c11258_1700	92.62	1A
Excalibur_c35316_154	92.62	1A
Excalibur_c9509_1180	92.62	1A
Excalibur_rep_c70751_58	92.62	1A
IAAV3919	92.62	1A
Kukri_s115525_295	92.62	1A
RAC875_c24163_994	92.62	1A
RAC875_c42700_264	92.62	1A
RAC875_rep_c110533_92	92.62	1A
TA001286-0611-w	92.62	1A
Tdurum_contig44888_837	92.62	1A
Tdurum_contig97729_491	92.62	1A
tplb0062i18_102	92.62	1A
wsnp_Ex_c12254_19574891	92.62	1A
D_contig36054_1409	93.37	1A
BobWhite_c20902_177	93.91	1A
AX-95630336	95.65	1A
H20	0	1B
AX-110426221	0.8	1B
AX-94903645	2.02	1B
Kukri_rep_c116003_106	2.59	1B
AX-94742669	3.61	1B
Kukri_c47342_149	3.72	1B
AX-95129506	4.58	1B
Excalibur_c2273_2392	5.1	1B
AX-94784836	5.63	1B
Ex_c16691_96	6.14	1B
AX-94812298	6.36	1B
GENE-0019_1155	7.75	1B
GENE-0387_795	8.07	1B
AX-109924164	8.15	1B
AX-109971271	8.95	1B
Excalibur_c95327_126	9.5	1B
AX-94472970	9.77	1B
wsnp_Ex_c38116_45719983	9.94	1B
AX-110928660	10.57	1B
AX-95151221	12.11	1B
AX-111451433	13.74	1B
AX-94840964	15.02	1B
AX-95172623	16.24	1B
AX-109468542	17.05	1B
AX-110482129	17.86	1B
AX-94441235	18.62	1B
AX-94594470	19.76	1B
AX-108820575	20.87	1B
AX-110379526	21.25	1B
AX-108843169	22.08	1B
AX-94994916	22.9	1B
AX-110453655	24.53	1B
AX-108824472	26.16	1B
AX-94798980	26.96	1B
AX-95161756	28.63	1B
AX-94663988	30.19	1B
AX-109906203	31.76	1B
CAP7_rep_c7114_55	32.5	1B
Kukri_c8308_245	32.5	1B
RAC875_rep_c108085_570	32.5	1B
Tdurum_contig46780_203	32.5	1B
Tdurum_contig76507_422	32.5	1B
BS00093841_51	32.98	1B
Excalibur_c1841_368	32.98	1B
Excalibur_c59016_839	32.98	1B
Tdurum_contig25434_218	32.98	1B
Tdurum_contig29676_141	32.98	1B
Tdurum_contig32033_334	32.98	1B
Tdurum_contig43910_1113	32.98	1B
tplb0058h11_348	32.98	1B
RAC875_c5796_424	32.98	1B
BS00071555_51	33.21	1B
Tdurum_contig8081_2331	33.21	1B
wsnp_BE442716B_Ta_2_1	33.21	1B
TA005233-0508	33.21	1B
BS00033681_51	34.47	1B
BS00078228_51	34.47	1B
JD_c6360_288	34.47	1B
GENE-0549_18	34.47	1B
BS00103166_51	34.47	1B
BobWhite_c20015_225	34.47	1B
BobWhite_c20015_300	34.47	1B
CAP12_c2759_111	34.47	1B
Kukri_c13188_256	34.47	1B
RAC875_rep_c98040_163	34.47	1B
RAC875_rep_c98040_92	34.47	1B
wsnp_BE495786B_Ta_2_2	34.47	1B
wsnp_Ex_c17707_26454940	34.47	1B
wsnp_Ex_c5679_9976893	34.47	1B
wsnp_Ra_c19148_28288923	34.47	1B
wsnp_Ra_c29782_39115548	34.47	1B
tplb0023b14_704	35.11	1B
wsnp_Ex_c17452_26163465	35.11	1B
wsnp_Ex_rep_c67036_65492436	35.11	1B
wsnp_Ra_c8484_14372772	35.11	1B
wsnp_Ra_c8484_14372815	35.11	1B
wsnp_Ra_c7527_12935330	35.48	1B
Excalibur_s102212_259	36.23	1B
BS00066046_51	36.37	1B
RFL_Contig5706_1294	36.37	1B
Ra_c26829_375	36.37	1B
Tdurum_contig60052_184	36.37	1B
Tdurum_contig70304_781	36.37	1B
wsnp_JD_c4485_5618761	36.37	1B
wsnp_Ku_c20139_29729256	36.37	1B
wsnp_Ku_c4951_8856170	36.37	1B
wsnp_Ku_c24323_34285350	36.37	1B
wsnp_BE443930B_Ta_2_1	36.63	1B
wsnp_Ex_c2278_4270123	36.63	1B
wsnp_Ra_c21032_30370234	36.63	1B
BobWhite_c35520_397	36.79	1B
Excalibur_c57881_200	36.79	1B
IAAV3082	36.79	1B
IAAV5455	36.79	1B
IAAV7936	36.79	1B
Kukri_c27343_503	36.79	1B
RAC875_rep_c70937_1065	36.79	1B
RAC875_rep_c70937_641	36.79	1B
wsnp_Ex_c12774_20272038	36.79	1B
wsnp_Ex_rep_c67942_66669791	36.79	1B
Ex_c67541_975	36.79	1B
AX-111470909	38.74	1B
RAC875_c10497_231	39.13	1B
BS00022619_51	39.38	1B
BS00022920_51	39.38	1B
Excalibur_c14801_451	39.38	1B
IAAV2125	39.38	1B
IAAV6731	39.38	1B
IAAV9005	39.38	1B
RAC875_c19014_725	39.38	1B
RAC875_rep_c112555_200	39.38	1B
RAC875_rep_c119728_146	39.38	1B
Ra_c37969_549	39.38	1B
TA003725-0553	39.38	1B
wsnp_BF478690B_Ta_2_1	39.38	1B
CAP11_c2974_53	39.65	1B
Excalibur_c34625_281	39.8	1B
AX-109535789	39.98	1B
BobWhite_c6803_387	40.31	1B
GENE-0091_426	40.31	1B
Tdurum_contig60509_232	40.31	1B
BS00022124_51	40.65	1B
BS00028318_51	40.65	1B
AX-108777745	41.45	1B
AX-110740862	42.65	1B
Tdurum_contig20299_142	43.41	1B
Tdurum_contig20299_508	43.41	1B
Tdurum_contig20299_601	43.41	1B
Tdurum_contig20299_368	43.41	1B
Excalibur_c28907_471	43.79	1B
AX-89777708	44.63	1B
AX-108796473	45.01	1B
AX-108881651	45.01	1B
AX-108976274	45.01	1B
AX-109015100	45.01	1B
AX-109032009	45.01	1B
AX-109035510	45.01	1B
AX-109271950	45.01	1B
AX-109290306	45.01	1B
AX-109322833	45.01	1B
AX-109327800	45.01	1B
AX-109351512	45.01	1B
AX-109427578	45.01	1B
AX-109432335	45.01	1B
AX-109437886	45.01	1B
AX-109443063	45.01	1B
AX-109459147	45.01	1B
AX-109459717	45.01	1B
AX-109484985	45.01	1B
AX-109515654	45.01	1B
AX-109821169	45.01	1B
AX-109823728	45.01	1B
AX-109859134	45.01	1B
AX-109927154	45.01	1B
AX-109934126	45.01	1B
AX-109997613	45.01	1B
AX-110025980	45.01	1B
AX-110028785	45.01	1B
AX-110167632	45.01	1B
AX-110362819	45.01	1B
AX-110363390	45.01	1B
AX-110376063	45.01	1B
AX-110400322	45.01	1B
AX-110428696	45.01	1B
AX-110439872	45.01	1B
AX-110445471	45.01	1B
AX-110446019	45.01	1B
AX-110481341	45.01	1B
AX-110519839	45.01	1B
AX-110553429	45.01	1B
AX-110564578	45.01	1B
AX-110583880	45.01	1B
AX-110586787	45.01	1B
AX-110650029	45.01	1B
AX-110924370	45.01	1B
AX-110958392	45.01	1B
AX-111033692	45.01	1B
AX-111037272	45.01	1B
AX-111057854	45.01	1B
AX-111148307	45.01	1B
AX-111191119	45.01	1B
AX-111201045	45.01	1B
AX-111481743	45.01	1B
AX-111496563	45.01	1B
AX-111611822	45.01	1B
AX-111636850	45.01	1B
AX-111654211	45.01	1B
AX-111760066	45.01	1B
AX-111796278	45.01	1B
AX-89338757	45.01	1B
AX-89364880	45.01	1B
AX-89734301	45.01	1B
AX-94519146	45.01	1B
AX-94584338	45.01	1B
AX-94703906	45.01	1B
AX-94770609	45.01	1B
AX-94916863	45.01	1B
AX-95253616	45.01	1B
AX-89556863	45.36	1B
CAP12_c1129_220	46.07	1B
RAC875_c102223_220	46.07	1B
RFL_Contig4977_2333	46.07	1B
CAP7_c1625_317	46.07	1B
Tdurum_contig42016_333	46.07	1B
BS00038643_51	47.5	1B
Excalibur_c8613_1266	47.5	1B
GENE-0480_265	47.5	1B
AX-110467154	47.88	1B
RFL_Contig4576_702	48.16	1B
AX-110004974	48.67	1B
Tdurum_contig27797_729	49.46	1B
GENE-1476_579	49.75	1B
BS00048610_51	49.96	1B
RAC875_c22886_261	49.96	1B
wsnp_BG274294B_Ta_2_3	49.96	1B
wsnp_Ex_c7447_12751589	49.96	1B
wsnp_Ex_c7447_12752449	49.96	1B
RAC875_c22886_235	49.96	1B
BS00067512_51	50.12	1B
RAC875_rep_c108853_108	50.66	1B
AX-109581291	52.86	1B
AX-111121600	52.86	1B
AX-89584566	52.86	1B
AX-108930487	53.2	1B
AX-109012588	53.2	1B
AX-94981729	53.2	1B
BS00003934_51	54.31	1B
BS00065217_51	54.31	1B
IACX6064	54.31	1B
RAC875_c55891_712	54.31	1B
Tdurum_contig8158_269	54.31	1B
Excalibur_c14911_976	54.81	1B
Tdurum_contig42852_667	54.81	1B
BobWhite_c11044_322	55.51	1B
Tdurum_contig85620_467	55.51	1B
Kukri_c7770_176	55.51	1B
Tdurum_contig47550_699	55.51	1B
AX-110913300	55.88	1B
AX-108738294	56.24	1B
AX-108741282	56.24	1B
AX-108750913	56.24	1B
AX-108802115	56.24	1B
AX-108815832	56.24	1B
AX-108846907	56.24	1B
AX-108849110	56.24	1B
AX-108851017	56.24	1B
AX-108870380	56.24	1B
AX-108874000	56.24	1B
AX-108881179	56.24	1B
AX-108894442	56.24	1B
AX-108895193	56.24	1B
AX-108906785	56.24	1B
AX-108910391	56.24	1B
AX-108921863	56.24	1B
AX-109320739	56.24	1B
AX-109322937	56.24	1B
AX-109327890	56.24	1B
AX-109332676	56.24	1B
AX-109349195	56.24	1B
AX-109362564	56.24	1B
AX-109388926	56.24	1B
AX-109406351	56.24	1B
AX-109410832	56.24	1B
AX-109417603	56.24	1B
AX-109438768	56.24	1B
AX-109448282	56.24	1B
AX-109459476	56.24	1B
AX-109500512	56.24	1B
AX-109517464	56.24	1B
AX-109577134	56.24	1B
AX-109578464	56.24	1B
AX-109584443	56.24	1B
AX-109623751	56.24	1B
AX-109818908	56.24	1B
AX-109821932	56.24	1B
AX-109827115	56.24	1B
AX-109857753	56.24	1B
AX-109866120	56.24	1B
AX-109903718	56.24	1B
AX-109916367	56.24	1B
AX-109955907	56.24	1B
AX-110002592	56.24	1B
AX-110038787	56.24	1B
AX-110039215	56.24	1B
AX-110045298	56.24	1B
AX-110064230	56.24	1B
AX-110065453	56.24	1B
AX-110065661	56.24	1B
AX-110121323	56.24	1B
AX-110361918	56.24	1B
AX-110399285	56.24	1B
AX-110404071	56.24	1B
AX-110430654	56.24	1B
AX-110438358	56.24	1B
AX-110440227	56.24	1B
AX-110460480	56.24	1B
AX-110470882	56.24	1B
AX-110472538	56.24	1B
AX-110526093	56.24	1B
AX-110532948	56.24	1B
AX-110542690	56.24	1B
AX-110557073	56.24	1B
AX-110560082	56.24	1B
AX-110575267	56.24	1B
AX-110602244	56.24	1B
AX-110675473	56.24	1B
AX-110917773	56.24	1B
AX-110969014	56.24	1B
AX-110975549	56.24	1B
AX-110975696	56.24	1B
AX-111009644	56.24	1B
AX-111010314	56.24	1B
AX-111047694	56.24	1B
AX-111064820	56.24	1B
AX-111080968	56.24	1B
AX-111081842	56.24	1B
AX-111107768	56.24	1B
AX-111114252	56.24	1B
AX-111130381	56.24	1B
AX-111151347	56.24	1B
AX-111214242	56.24	1B
AX-111456719	56.24	1B
AX-111469472	56.24	1B
AX-111477208	56.24	1B
AX-111480669	56.24	1B
AX-111482893	56.24	1B
AX-111496668	56.24	1B
AX-111498116	56.24	1B
AX-111523657	56.24	1B
AX-111527279	56.24	1B
AX-111533403	56.24	1B
AX-111629926	56.24	1B
AX-111657993	56.24	1B
AX-111664871	56.24	1B
AX-111687926	56.24	1B
AX-111689186	56.24	1B
AX-111713230	56.24	1B
AX-111753705	56.24	1B
AX-111764547	56.24	1B
AX-111801574	56.24	1B
AX-111831831	56.24	1B
AX-89422565	56.24	1B
AX-89438868	56.24	1B
AX-89487291	56.24	1B
AX-89652082	56.24	1B
AX-89662088	56.24	1B
AX-89736504	56.24	1B
AX-94560970	56.24	1B
AX-94618322	56.24	1B
AX-94717207	56.24	1B
AX-94740067	56.24	1B
AX-94757270	56.24	1B
AX-94985865	56.24	1B
AX-95021598	56.24	1B
AX-95143024	56.24	1B
AX-95205749	56.24	1B
AX-95213753	56.24	1B
AX-95247427	56.24	1B
AX-95632298	56.24	1B
AX-111139160	57.8	1B
AX-94607509	58.98	1B
BS00024321_51	60.98	1B
tplb0059a20_709	61.99	1B
IACX11320	62.44	1B
Kukri_c15391_468	62.44	1B
Tdurum_contig604_356	62.44	1B
BobWhite_c43917_288	62.67	1B
CAP12_c2858_94	62.67	1B
Ex_c11930_509	62.67	1B
Ku_c956_1797	62.67	1B
Kukri_c13043_1293	62.67	1B
Kukri_c14239_1995	62.67	1B
Kukri_c39698_228	62.67	1B
Kukri_rep_c70501_255	62.67	1B
Ra_c35710_395	62.67	1B
TA004824-0802	62.67	1B
Tdurum_contig13117_1316	62.67	1B
wsnp_Ex_c13109_20725640	62.67	1B
wsnp_Ex_c21198_30326388	62.67	1B
wsnp_Ex_c5101_9052671	62.67	1B
wsnp_Ex_c5101_9053178	62.67	1B
wsnp_Ex_c7585_12955306	62.67	1B
wsnp_Ex_c9577_15857679	62.67	1B
wsnp_Ku_c4175_7603236	62.67	1B
wsnp_Ku_c17017_26019611	62.97	1B
RAC875_c44775_130	63.49	1B
RAC875_c103613_441	64.47	1B
BS00089031_51	64.58	1B
IAAV5588	64.58	1B
BS00067627_51	64.91	1B
Jagger_c7242_85	65.33	1B
BS00055864_51	65.47	1B
BS00055866_51	65.47	1B
GENE-0487_644	65.47	1B
IACX6346	65.47	1B
Kukri_c25961_166	65.47	1B
Kukri_c25961_108	65.47	1B
RAC875_c87950_333	65.47	1B
AX-110676068	66.58	1B
BobWhite_c22710_152	68.89	1B
BS00022551_51	69.51	1B
Excalibur_c1236_840	69.51	1B
Excalibur_c15617_425	69.51	1B
Excalibur_c64439_87	69.51	1B
IACX299	69.51	1B
Kukri_c1932_300	69.51	1B
Kukri_c1932_624	69.51	1B
Kukri_c20486_255	69.51	1B
Kukri_c7657_651	69.51	1B
Kukri_c7657_986	69.51	1B
RAC875_c13877_1015	69.51	1B
BS00076394_51	69.51	1B
BS00078029_51	69.51	1B
IAAV2683	69.51	1B
Kukri_c44709_96	69.51	1B
Kukri_c51864_225	69.51	1B
BS00026338_51	70.1	1B
Excalibur_c60106_73	70.1	1B
RAC875_c1136_867	70.1	1B
RAC875_c31031_387	70.1	1B
TA005251-0278	70.1	1B
BS00066944_51	70.1	1B
BS00100853_51	70.1	1B
RAC875_c1136_363	70.1	1B
RAC875_rep_c109970_73	70.1	1B
Ex_c69066_186	70.68	1B
Excalibur_rep_c69066_270	70.68	1B
RAC875_c62171_386	70.68	1B
wsnp_Ex_c27644_36826484	70.68	1B
AX-110553576	71.83	1B
AX-108790257	73.43	1B
AX-109931743	75.51	1B
BS00062724_51	76.66	1B
BS00086083_51	76.66	1B
BobWhite_c34267_459	76.66	1B
BobWhite_c5812_440	76.66	1B
Excalibur_c10496_651	76.66	1B
Excalibur_c112015_118	76.66	1B
Excalibur_c9149_1326	76.66	1B
Excalibur_c9149_1789	76.66	1B
IAAV3802	76.66	1B
IAAV4667	76.66	1B
Ku_c33271_432	76.66	1B
Kukri_c13043_1084	76.66	1B
Kukri_c13043_832	76.66	1B
Kukri_c39698_278	76.66	1B
Kukri_c9133_2211	76.66	1B
Kukri_c9133_534	76.66	1B
Kukri_rep_c103359_233	76.66	1B
RAC875_c1188_531	76.66	1B
RAC875_c36559_1994	76.66	1B
RAC875_c97479_160	76.66	1B
RFL_Contig2686_285	76.66	1B
RFL_Contig2686_571	76.66	1B
RFL_Contig4235_707	76.66	1B
Ra_c2748_671	76.66	1B
Tdurum_contig30517_174	76.66	1B
Tdurum_contig30517_310	76.66	1B
Tdurum_contig30517_578	76.66	1B
wsnp_CAP11_c287_244799	76.66	1B
wsnp_Ex_c15611_23928961	76.66	1B
wsnp_Ex_c15611_23929128	76.66	1B
[truncated: 44,963 more rows]
