# Supplementary material for: Genome-Wide QTL Mapping for Wheat Processing Quality Parameters in a Gaocheng 8901/Zhoumai 16 Recombinant Inbred Line Population
Source: Front Plant Sci. 2016 Jul 19;7:1032. doi: 10.3389/fpls.2016.01032 (PMC4949415; doi:10.3389/fpls.2016.01032)
Supplement: Table S4 — Detailed information for newly mapped markers identified from the 90 and 660 K SNP chips. [file Table4.XLSX]

## Sheet: Sheet1
Table S4 Detailed information for newly mapped markers identified from the 90K and 660K SNP chips
Markers name	Positon (cM)	Chromosome
RAC875_c60288_431	4.66	1A
wsnp_Ku_c11896_19337444	5.78	1A
GENE-0509_78	6.74	1A
wsnp_BF484606A_Ta_2_3	6.74	1A
AX-111634381	9.34	1A
Excalibur_rep_c85213_146	9.7	1A
AX-110972808	9.77	1A
Tdurum_contig9199_714	15.37	1A
BS00074517_51	21.28	1A
Kukri_c10313_154	21.42	1A
BS00010643_51	22.32	1A
Kukri_rep_c101022_1595	22.32	1A
wsnp_Ex_c26800_36025663	22.92	1A
Kukri_c28482_77	23.12	1A
BS00048892_51	24.79	1A
BS00072686_51	24.79	1A
GENE-0572_334	24.79	1A
IACX542	24.79	1A
wsnp_BE585780A_Ta_2_1	24.79	1A
AX-108768762	25.88	1A
AX-108804108	25.88	1A
AX-108941482	25.88	1A
AX-109288894	25.88	1A
AX-109404355	25.88	1A
AX-109444224	25.88	1A
AX-109817449	25.88	1A
AX-110122503	25.88	1A
AX-110364295	25.88	1A
AX-110506993	25.88	1A
AX-110529789	25.88	1A
AX-111014457	25.88	1A
AX-111074207	25.88	1A
AX-111452065	25.88	1A
AX-111456436	25.88	1A
AX-86164754	25.88	1A
AX-94515746	25.88	1A
AX-94710221	25.88	1A
AX-94947413	25.88	1A
Tdurum_contig25797_564	27.5	1A
AX-109597361	30	1A
AX-112286193	30	1A
AX-112288426	30	1A
AX-94404955	30	1A
AX-94553782	30	1A
AX-94608897	30	1A
AX-94665796	30	1A
AX-95072845	30	1A
AX-95632507	30	1A
AX-95660986	30	1A
BS00021719_51	33.57	1A
BobWhite_c38865_319	33.57	1A
Kukri_c88698_296	33.57	1A
RAC875_c86680_391	33.57	1A
AX-108808825	35	1A
AX-109044183	35	1A
AX-109557122	35	1A
AX-110032820	35	1A
AX-110056613	35	1A
AX-110073899	35	1A
AX-110453934	35	1A
AX-110573943	35	1A
AX-110914192	35	1A
AX-110943085	35	1A
AX-110971964	35	1A
AX-111166610	35	1A
AX-111193442	35	1A
AX-111766070	35	1A
AX-86172575	35	1A
AX-86175828	35	1A
AX-94731227	35	1A
AX-94843097	35	1A
BobWhite_c13649_390	35.4	1A
BS00067021_51	39.94	1A
AX-109631422	40.17	1A
AX-111501565	40.17	1A
AX-111544236	40.17	1A
AX-89387152	40.17	1A
BS00094925_51	40.21	1A
IACX742	40.21	1A
Kukri_c60564_136	40.21	1A
RAC875_c54380_249	41.07	1A
AX-94421623	42.19	1A
RAC875_c65388_140	42.5	1A
wsnp_JD_c722_1080592	43.68	1A
RAC875_c37545_289	47.22	1A
Tdurum_contig10572_626	47.22	1A
BS00063778_51	62.47	1A
Excalibur_c49946_169	64.11	1A
AX-110369572	64.5	1A
AX-109969036	65.59	1A
AX-110493857	65.59	1A
AX-86178483	65.59	1A
AX-94473981	65.59	1A
AX-94825044	65.59	1A
BS00022239_51	69.47	1A
Tdurum_contig10492_617	70.65	1A
AX-108832686	75.05	1A
AX-110469389	75.05	1A
AX-94481465	75.05	1A
AX-94512132	75.05	1A
AX-94535023	75.05	1A
AX-94769573	75.05	1A
AX-94818200	75.05	1A
Kukri_c24570_282	75.05	1A
AX-94593336	78.57	1A
AX-94406786	81.61	1A
AX-95159844	85.17	1A
BS00070560_51	89.07	1A
BS00022355_51	91.58	1A
Excalibur_rep_c67141_73	91.58	1A
Kukri_c2332_583	91.58	1A
RAC875_c19569_564	91.58	1A
RAC875_c19569_765	91.58	1A
Excalibur_rep_c70751_58	92.62	1A
tplb0062i18_102	92.62	1A
AX-94903645	2.02	1B
AX-94742669	3.61	1B
Kukri_c47342_149	3.72	1B
AX-95129506	4.58	1B
Excalibur_c2273_2392	5.1	1B
AX-94784836	5.63	1B
AX-94812298	6.36	1B
GENE-0387_795	8.07	1B
AX-94472970	9.77	1B
AX-95151221	12.11	1B
AX-94840964	15.02	1B
AX-95172623	16.24	1B
AX-94441235	18.62	1B
AX-94594470	19.76	1B
AX-94994916	22.9	1B
AX-108824472	26.16	1B
AX-94798980	26.96	1B
AX-95161756	28.63	1B
Excalibur_c14801_451	39.38	1B
AX-108777745	41.45	1B
AX-110958392	45.01	1B
AX-111496563	45.01	1B
AX-94584338	45.01	1B
AX-94770609	45.01	1B
AX-95253616	45.01	1B
AX-89556863	45.36	1B
AX-109581291	52.86	1B
AX-109349195	56.24	1B
AX-109438768	56.24	1B
AX-109623751	56.24	1B
AX-110560082	56.24	1B
AX-111496668	56.24	1B
AX-94560970	56.24	1B
AX-94618322	56.24	1B
AX-94717207	56.24	1B
AX-94740067	56.24	1B
AX-94757270	56.24	1B
AX-94985865	56.24	1B
AX-95021598	56.24	1B
AX-95143024	56.24	1B
AX-95205749	56.24	1B
AX-95213753	56.24	1B
AX-95247427	56.24	1B
AX-95632298	56.24	1B
AX-94607509	58.98	1B
RAC875_c44775_130	63.49	1B
Jagger_c7242_85	65.33	1B
Excalibur_c1236_840	69.51	1B
Excalibur_c15617_425	69.51	1B
Excalibur_c64439_87	69.51	1B
IACX299	69.51	1B
Kukri_c20486_255	69.51	1B
Kukri_c7657_651	69.51	1B
Kukri_c7657_986	69.51	1B
RAC875_c13877_1015	69.51	1B
BS00076394_51	69.51	1B
Kukri_c44709_96	69.51	1B
Kukri_c51864_225	69.51	1B
AX-109931743	75.51	1B
RFL_Contig2686_438	76.66	1B
RAC875_c60269_205	79.95	1B
AX-94582629	81.03	1B
AX-108725756	87.14	1B
AX-108751412	87.14	1B
AX-108760523	87.14	1B
AX-108840955	87.14	1B
AX-108900086	87.14	1B
AX-108924377	87.14	1B
AX-109013719	87.14	1B
AX-109035509	87.14	1B
AX-109307421	87.14	1B
AX-109316272	87.14	1B
AX-109324666	87.14	1B
AX-109331115	87.14	1B
AX-109353940	87.14	1B
AX-109365091	87.14	1B
AX-109531837	87.14	1B
AX-109832517	87.14	1B
AX-109883688	87.14	1B
AX-109921416	87.14	1B
AX-109947694	87.14	1B
AX-110040999	87.14	1B
AX-110068326	87.14	1B
AX-110104966	87.14	1B
AX-110394229	87.14	1B
AX-110402488	87.14	1B
AX-110430468	87.14	1B
AX-110484078	87.14	1B
AX-110536626	87.14	1B
AX-110593246	87.14	1B
AX-110648508	87.14	1B
AX-110689124	87.14	1B
AX-110954726	87.14	1B
AX-111004866	87.14	1B
AX-111011837	87.14	1B
AX-111038304	87.14	1B
AX-111039689	87.14	1B
AX-111043035	87.14	1B
AX-111065352	87.14	1B
AX-111116520	87.14	1B
AX-111157060	87.14	1B
AX-111255434	87.14	1B
AX-111482336	87.14	1B
AX-111491646	87.14	1B
AX-111497691	87.14	1B
AX-111559025	87.14	1B
AX-111577911	87.14	1B
AX-111583650	87.14	1B
AX-111595814	87.14	1B
AX-111691898	87.14	1B
AX-111702669	87.14	1B
AX-111747020	87.14	1B
AX-111794745	87.14	1B
AX-111802658	87.14	1B
AX-86171877	87.14	1B
AX-86172004	87.14	1B
AX-86172442	87.14	1B
AX-86178867	87.14	1B
AX-94447660	87.14	1B
AX-94510461	87.14	1B
AX-94519224	87.14	1B
AX-94548677	87.14	1B
AX-94553071	87.14	1B
AX-94553499	87.14	1B
AX-94554053	87.14	1B
AX-94564744	87.14	1B
AX-94567148	87.14	1B
AX-94577688	87.14	1B
AX-94581937	87.14	1B
AX-94596846	87.14	1B
AX-94599588	87.14	1B
AX-94609877	87.14	1B
AX-94627462	87.14	1B
AX-94636510	87.14	1B
AX-94675565	87.14	1B
AX-94695552	87.14	1B
AX-94710117	87.14	1B
AX-94717546	87.14	1B
AX-94748271	87.14	1B
AX-94759795	87.14	1B
AX-94794804	87.14	1B
AX-94809111	87.14	1B
AX-94840258	87.14	1B
AX-94856268	87.14	1B
AX-94882326	87.14	1B
AX-94963680	87.14	1B
AX-94981461	87.14	1B
AX-95025409	87.14	1B
AX-95110467	87.14	1B
AX-95119047	87.14	1B
AX-95161189	87.14	1B
AX-95223898	87.14	1B
AX-95629726	87.14	1B
AX-95631318	87.14	1B
AX-95659663	87.14	1B
AX-95659767	87.14	1B
AX-94422513	87.89	1B
BS00011934_51	92.85	1B
Excalibur_rep_c103592_844	94.4	1B
AX-108741355	95.1	1B
AX-108742676	95.1	1B
AX-108776348	95.1	1B
AX-108792338	95.1	1B
AX-108832305	95.1	1B
AX-108843216	95.1	1B
AX-108890878	95.1	1B
AX-108905709	95.1	1B
AX-108946904	95.1	1B
AX-108965262	95.1	1B
AX-109041231	95.1	1B
AX-109070778	95.1	1B
AX-109273582	95.1	1B
AX-109276486	95.1	1B
AX-109341080	95.1	1B
AX-109376228	95.1	1B
AX-109451718	95.1	1B
AX-109626618	95.1	1B
AX-109820126	95.1	1B
AX-109821687	95.1	1B
AX-109837720	95.1	1B
AX-109909017	95.1	1B
AX-109919314	95.1	1B
AX-110146551	95.1	1B
AX-110160959	95.1	1B
AX-110379685	95.1	1B
AX-110388946	95.1	1B
AX-110407791	95.1	1B
AX-110427177	95.1	1B
AX-110460309	95.1	1B
AX-110461623	95.1	1B
AX-110478534	95.1	1B
AX-110498973	95.1	1B
AX-110501391	95.1	1B
AX-110542776	95.1	1B
AX-110616232	95.1	1B
AX-110666587	95.1	1B
AX-110912232	95.1	1B
AX-110976797	95.1	1B
AX-110979975	95.1	1B
AX-110990677	95.1	1B
AX-111018248	95.1	1B
AX-111026869	95.1	1B
AX-111056364	95.1	1B
AX-111057322	95.1	1B
AX-111067836	95.1	1B
AX-111453144	95.1	1B
AX-111529159	95.1	1B
AX-111547582	95.1	1B
AX-111571679	95.1	1B
AX-111635397	95.1	1B
AX-111638586	95.1	1B
AX-111641668	95.1	1B
AX-111650367	95.1	1B
AX-111654560	95.1	1B
AX-111657196	95.1	1B
AX-111689358	95.1	1B
AX-111690891	95.1	1B
AX-112287814	95.1	1B
AX-86161822	95.1	1B
AX-89687609	95.1	1B
AX-89715673	95.1	1B
AX-94428546	95.1	1B
AX-94470532	95.1	1B
AX-94485092	95.1	1B
AX-94494415	95.1	1B
AX-94559074	95.1	1B
AX-94572310	95.1	1B
AX-94582961	95.1	1B
AX-94605876	95.1	1B
AX-94620168	95.1	1B
AX-94706581	95.1	1B
AX-94771307	95.1	1B
AX-94778726	95.1	1B
AX-94810353	95.1	1B
AX-94926297	95.1	1B
AX-94940083	95.1	1B
AX-94963116	95.1	1B
AX-94974179	95.1	1B
AX-94997010	95.1	1B
AX-95003731	95.1	1B
AX-95122329	95.1	1B
AX-95128534	95.1	1B
AX-95143558	95.1	1B
AX-95185443	95.1	1B
AX-95188796	95.1	1B
AX-95208058	95.1	1B
AX-95630989	95.1	1B
AX-95633270	95.1	1B
AX-110468322	95.45	1B
AX-86165313	95.45	1B
AX-94633666	95.45	1B
AX-94765939	95.45	1B
AX-94936512	95.45	1B
AX-95236610	95.45	1B
AX-94768314	98.01	1B
RAC875_c39401_229	99.45	1B
Ku_c7195_2622	99.45	1B
IACX886	99.49	1B
AX-111021807	100.24	1B
AX-95105623	100.24	1B
AX-95012015	101.72	1B
AX-95211118	103.32	1B
Excalibur_rep_c101787_89	105.55	1B
Excalibur_rep_c107035_354	105.55	1B
AX-109471908	108.59	1B
AX-109787013	108.59	1B
AX-111091736	108.59	1B
AX-111226574	108.59	1B
AX-112286983	108.59	1B
AX-86179588	108.59	1B
AX-86180049	108.59	1B
AX-94381637	108.59	1B
AX-94385896	108.59	1B
AX-94454231	108.59	1B
AX-94479622	108.59	1B
AX-94534923	108.59	1B
AX-94554845	108.59	1B
AX-94598588	108.59	1B
AX-94662014	108.59	1B
AX-94712830	108.59	1B
AX-94733079	108.59	1B
AX-94786525	108.59	1B
AX-94797466	108.59	1B
AX-94799318	108.59	1B
AX-94804399	108.59	1B
AX-94807601	108.59	1B
AX-94850404	108.59	1B
AX-95003248	108.59	1B
AX-95010362	108.59	1B
AX-95073183	108.59	1B
AX-95110338	108.59	1B
AX-95126459	108.59	1B
AX-95145324	108.59	1B
AX-95154721	108.59	1B
AX-95157151	108.59	1B
AX-95187417	108.59	1B
AX-95256485	108.59	1B
AX-94878542	109.7	1B
AX-94490333	111.23	1B
AX-108733618	112.75	1B
AX-108864614	112.75	1B
AX-109603072	112.75	1B
AX-111515234	112.75	1B
AX-94800129	112.75	1B
AX-111306420	120.25	1B
AX-94527498	120.25	1B
AX-94655678	120.25	1B
AX-94667549	120.25	1B
AX-94673929	120.25	1B
AX-94711434	120.25	1B
AX-94753528	120.25	1B
AX-94875666	120.25	1B
AX-95157935	120.25	1B
AX-95187937	120.25	1B
AX-95236206	120.25	1B
AX-95071009	122.42	1B
AX-94794344	124.46	1B
AX-108988493	125.26	1B
AX-89775114	126.85	1B
AX-94447618	126.85	1B
AX-94480549	126.85	1B
AX-94514900	126.85	1B
AX-94585572	126.85	1B
AX-94653260	126.85	1B
AX-94722616	126.85	1B
AX-94727891	126.85	1B
AX-94933842	126.85	1B
AX-94949171	126.85	1B
AX-95161822	126.85	1B
AX-95194182	126.85	1B
AX-95252323	126.85	1B
AX-95630710	126.85	1B
AX-94629164	127.9	1B
AX-95085467	134.44	1B
AX-86163922	136.66	1B
AX-94512829	137.43	1B
AX-109526672	138.2	1B
AX-89346897	138.2	1B
AX-94665545	138.2	1B
AX-94677202	138.2	1B
AX-95113634	138.2	1B
BS00022411_51	139.03	1B
AX-108740038	140.37	1B
AX-108837954	140.37	1B
AX-109878229	140.37	1B
AX-110913225	140.37	1B
AX-94774041	140.37	1B
AX-95259256	140.37	1B
AX-110602225	149.58	1B
Kukri_c44191_452	150	1B
AX-108738805	154.57	1B
AX-109036796	154.57	1B
AX-109480944	154.57	1B
AX-110142629	154.57	1B
AX-110383843	154.57	1B
AX-110585711	154.57	1B
AX-110673075	154.57	1B
AX-110906967	154.57	1B
AX-111094296	154.57	1B
AX-111514047	154.57	1B
AX-111561601	154.57	1B
AX-111657140	154.57	1B
AX-111757312	154.57	1B
AX-94408370	154.57	1B
AX-94433115	154.57	1B
AX-94462630	154.57	1B
AX-94552311	154.57	1B
AX-94568274	154.57	1B
AX-94568735	154.57	1B
AX-94575432	154.57	1B
AX-94628917	154.57	1B
AX-94720190	154.57	1B
AX-94765876	154.57	1B
AX-94795297	154.57	1B
AX-94841376	154.57	1B
AX-94847624	154.57	1B
AX-94849470	154.57	1B
AX-94850821	154.57	1B
AX-94871042	154.57	1B
AX-95211607	154.57	1B
AX-95212058	154.57	1B
AX-95240298	154.57	1B
AX-95679166	154.57	1B
AX-111060082	154.93	1B
AX-94531716	154.93	1B
BobWhite_c54288_98	156.09	1B
AX-111032364	156.91	1B
AX-94695810	156.91	1B
AX-94913443	156.91	1B
AX-94467373	158.87	1B
AX-111585691	160	1B
AX-94679685	160	1B
AX-95202784	160	1B
AX-109488629	160.38	1B
AX-109560231	160.38	1B
AX-94660639	160.38	1B
AX-94776443	160.38	1B
AX-94788579	160.38	1B
AX-94973293	160.38	1B
AX-95089420	160.38	1B
AX-108955445	164.14	1B
AX-94670497	164.53	1B
AX-108758276	166.83	1B
AX-108795257	166.83	1B
AX-108840587	166.83	1B
AX-109099985	166.83	1B
AX-109276625	166.83	1B
AX-109285423	166.83	1B
AX-109820672	166.83	1B
AX-109912784	166.83	1B
AX-110906656	166.83	1B
AX-110955834	166.83	1B
AX-111061547	166.83	1B
AX-111069201	166.83	1B
AX-111624023	166.83	1B
AX-95089267	166.83	1B
AX-111596723	168.27	1B
AX-94528677	170.16	1B
AX-94537059	170.16	1B
AX-94748756	170.16	1B
AX-94772900	170.16	1B
AX-112287075	175.12	1B
AX-94636586	175.12	1B
AX-94753479	175.12	1B
AX-94857483	175.12	1B
AX-95123147	175.12	1B
AX-95160866	175.12	1B
D_contig36766_228	193.06	1B
D_GBUVHFX01BGL2Y_284	196.54	1B
Kukri_c25303_638	206.49	1B
wsnp_Ex_c649_1279852	209.65	1B
Ex_c29452_302	211.13	1B
Excalibur_c35289_64	211.13	1B
Excalibur_c80977_396	217.48	1B
BS00022398_51	217.91	1B
IAAV3040	217.91	1B
IACX11266	217.91	1B
BobWhite_c6664_386	228.61	1B
Kukri_c37907_345	3.9	1D
AX-110095521	49.59	1D
AX-111076253	49.59	1D
AX-94456241	49.59	1D
AX-94763778	49.59	1D
AX-95106303	49.59	1D
AX-95112857	49.59	1D
AX-95144827	49.59	1D
AX-95235028	49.59	1D
AX-86166696	51.08	1D
AX-108836679	53.4	1D
AX-109528182	53.4	1D
AX-111740276	53.4	1D
AX-94401187	53.4	1D
AX-94606759	58.04	1D
AX-95074106	58.04	1D
AX-94857030	65.26	1D
BobWhite_c48128_103	66.06	1D
wsnp_Ex_c12012_19240943	67.53	1D
BS00063146_51	74.04	1D
BobWhite_c555_1485	74.04	1D
AX-94448959	74.06	1D
BS00012392_51	74.34	1D
Kukri_rep_c112035_340	74.34	1D
wsnp_Ex_rep_c101500_86856438	76.05	1D
AX-94433750	81.67	1D
Kukri_c13458_226	83.23	1D
Ku_c101656_340	90.22	1D
RAC875_c44639_317	102.71	1D
Ex_c10466_373	104.15	1D
Tdurum_contig42797_3196	106.48	1D
Ku_c241_1597	106.82	1D
GENE-0072_33	109.24	1D
RAC875_c4947_544	30.32	2A
wsnp_Ku_c10302_17079851	33.44	2A
BobWhite_c5503_357	37.19	2A
TA001357-0422	38.52	2A
Tdurum_contig12342_528	38.79	2A
BS00110524_51	43.99	2A
Kukri_rep_c71876_521	50.22	2A
Excalibur_c40583_1173	52.3	2A
Kukri_c5375_435	52.3	2A
Excalibur_c99282_188	52.79	2A
tplb0032l03_419	53.51	2A
RAC875_c90033_165	54.03	2A
BobWhite_c4505_531	57.54	2A
RAC875_c29481_104	58.7	2A
TA001993-0199	58.7	2A
wsnp_BE406351A_Ta_2_3	58.7	2A
Kukri_c46100_246	58.74	2A
BS00026377_51	59.25	2A
BS00027890_51	59.25	2A
BS00027891_51	59.25	2A
BS00029224_51	59.25	2A
BS00036985_51	59.25	2A
BS00040608_51	59.25	2A
BS00049724_51	59.25	2A
BS00055514_51	59.25	2A
BS00056775_51	59.25	2A
BS00062628_51	59.25	2A
BS00062756_51	59.25	2A
BS00063995_51	59.25	2A
BS00075635_51	59.25	2A
BS00090128_51	59.25	2A
BS00090129_51	59.25	2A
Ex_c24986_525	59.25	2A
Excalibur_c20795_1027	59.25	2A
Excalibur_c51073_82	59.25	2A
Excalibur_c60064_496	59.25	2A
GENE-0672_87	59.25	2A
GENE-1264_25	59.25	2A
IACX85	59.25	2A
Kukri_c58791_906	59.25	2A
Kukri_c63162_369	59.25	2A
TA004016-0277	59.25	2A
TA015190-0608	59.25	2A
Tdurum_contig10492_967	59.25	2A
wsnp_BF145580A_Ta_2_2	59.25	2A
wsnp_CAP11_rep_c8469_3658252	59.25	2A
BS00038871_51	59.47	2A
BS00021929_51	60.06	2A
BS00032746_51	60.06	2A
BS00047176_51	60.06	2A
BS00061867_51	60.06	2A
BS00065062_51	60.06	2A
BS00066607_51	60.06	2A
BS00077693_51	60.06	2A
BS00078925_51	60.06	2A
BS00087428_51	60.06	2A
BS00089278_51	60.06	2A
BobWhite_c16436_154	60.06	2A
BobWhite_c31978_214	60.06	2A
CAP8_c693_132	60.06	2A
Excalibur_c45745_450	60.06	2A
GENE-1166_304	60.06	2A
GENE-1173_198	60.06	2A
IACX319	60.06	2A
RAC875_c5742_1357	60.06	2A
RAC875_rep_c72609_652	60.06	2A
RFL_Contig5718_722	60.06	2A
TA001130-0135	60.06	2A
TA002514-0825	60.06	2A
TA003951-1198	60.06	2A
wsnp_BG263263A_Ta_2_1	60.06	2A
Tdurum_contig28672_65	60.87	2A
Ku_c27939_333	61.09	2A
Kukri_c14495_594	65.67	2A
RAC875_c15855_239	67.7	2A
AX-111687210	77.88	2A
BobWhite_c3833_815	78.27	2A
Excalibur_c6710_2192	81.21	2A
AX-111593546	83.86	2A
AX-110501863	84.23	2A
AX-111565078	89.96	2A
AX-95095072	92.46	2A
AX-94496990	95.81	2A
AX-95019498	95.81	2A
AX-109388919	98.58	2A
AX-110033261	98.58	2A
AX-94895021	99.35	2A
BS00065914_51	100.83	2A
wsnp_Ex_rep_c67848_66550913	100.83	2A
wsnp_Ku_c54793_58953037	100.83	2A
AX-95173053	101.9	2A
AX-110408613	108.83	2A
wsnp_Ku_c52392_57380726	112.63	2A
AX-94738291	114.55	2A
BobWhite_c34598_70	115.65	2A
wsnp_Ku_c28467_38394887	115.65	2A
Excalibur_c40976_1274	115.65	2A
RAC875_c66407_72	115.65	2A
wsnp_Ex_rep_c71983_70544041	115.65	2A
wsnp_Ku_c28467_38394907	115.65	2A
AX-94893977	119.12	2A
Excalibur_c3171_520	128.27	2A
AX-95239334	132.34	2A
Excalibur_c36481_519	132.54	2A
wsnp_CAP12_c510_276361	132.77	2A
AX-109329206	139.7	2A
AX-94959015	143.71	2A
AX-109906110	144.45	2A
AX-108726026	145.2	2A
AX-108803935	145.2	2A
AX-108977360	145.2	2A
AX-108983678	145.2	2A
AX-109283311	145.2	2A
AX-109290558	145.2	2A
AX-109319545	145.2	2A
AX-109373228	145.2	2A
AX-109386943	145.2	2A
AX-109395673	145.2	2A
AX-109435624	145.2	2A
AX-109519497	145.2	2A
AX-109535872	145.2	2A
AX-109562271	145.2	2A
AX-109570049	145.2	2A
AX-109826061	145.2	2A
AX-109929246	145.2	2A
AX-109968021	145.2	2A
AX-110028236	145.2	2A
AX-110063797	145.2	2A
AX-110073375	145.2	2A
AX-110100852	145.2	2A
AX-110377353	145.2	2A
AX-110403106	145.2	2A
AX-110501008	145.2	2A
AX-110518629	145.2	2A
AX-110527348	145.2	2A
AX-110533635	145.2	2A
AX-110551300	145.2	2A
AX-110558391	145.2	2A
AX-110653570	145.2	2A
AX-110905148	145.2	2A
AX-110924804	145.2	2A
AX-110934281	145.2	2A
AX-110997409	145.2	2A
AX-110998004	145.2	2A
AX-111015096	145.2	2A
AX-111151450	145.2	2A
AX-111479745	145.2	2A
AX-111537562	145.2	2A
AX-111542758	145.2	2A
AX-111832562	145.2	2A
AX-86174152	145.2	2A
AX-89671787	145.2	2A
AX-94533682	145.2	2A
AX-94634529	145.2	2A
AX-94751205	145.2	2A
AX-94808798	145.2	2A
AX-94819835	145.2	2A
AX-94825053	145.2	2A
AX-94873095	145.2	2A
AX-94938829	145.2	2A
AX-95170892	145.2	2A
Excalibur_c47219_186	145.55	2A
IAAV6408	145.55	2A
AX-94383707	153.22	2A
AX-94615366	153.22	2A
AX-94736242	153.22	2A
AX-95122222	153.22	2A
RAC875_c37510_329	153.22	2A
BobWhite_c15766_562	156.33	2A
AX-94902157	159.63	2A
AX-86174840	160.8	2A
BobWhite_c6573_142	160.8	2A
Ku_c29409_324	160.8	2A
Excalibur_c22696_316	160.8	2A
AX-109487858	166.46	2A
AX-109855039	166.46	2A
AX-110520450	166.46	2A
AX-110545638	166.46	2A
AX-110990621	166.46	2A
AX-111688190	166.46	2A
AX-111688383	166.46	2A
AX-94492248	166.46	2A
BS00022446_51	166.46	2A
AX-108820803	170.15	2A
AX-109081048	170.15	2A
AX-109272721	170.15	2A
AX-109424923	170.15	2A
AX-109444197	170.15	2A
AX-109815252	170.15	2A
AX-109876356	170.15	2A
AX-110448429	170.15	2A
AX-110456050	170.15	2A
AX-110510837	170.15	2A
AX-110522996	170.15	2A
AX-110547064	170.15	2A
AX-110991484	170.15	2A
AX-110991672	170.15	2A
AX-111024240	170.15	2A
AX-111201686	170.15	2A
AX-111594880	170.15	2A
AX-111601867	170.15	2A
AX-111631636	170.15	2A
AX-111698823	170.15	2A
AX-111760830	170.15	2A
AX-111824586	170.15	2A
AX-86180341	170.15	2A
AX-94396543	170.15	2A
AX-94408711	170.15	2A
AX-94540674	170.15	2A
AX-94686849	170.15	2A
AX-108915034	172.33	2A
AX-109426914	172.33	2A
AX-109429838	172.33	2A
AX-109504931	172.33	2A
AX-109822454	172.33	2A
AX-109853557	172.33	2A
AX-109895086	172.33	2A
AX-110091901	172.33	2A
AX-110985745	172.33	2A
AX-111197123	172.33	2A
AX-111589954	172.33	2A
AX-111613950	172.33	2A
AX-89421489	172.33	2A
AX-94593411	172.33	2A
AX-109383748	173.81	2A
CAP12_c6504_136	176.51	2A
AX-94756527	177.25	2A
AX-110908839	178.75	2A
AX-108731062	179.47	2A
AX-108775061	179.47	2A
AX-108856371	179.47	2A
AX-108860217	179.47	2A
AX-108919530	179.47	2A
AX-108953839	179.47	2A
AX-109331959	179.47	2A
AX-109341548	179.47	2A
AX-109349837	179.47	2A
AX-109404384	179.47	2A
AX-109434939	179.47	2A
AX-109461176	179.47	2A
AX-109463235	179.47	2A
AX-109888075	179.47	2A
AX-109899974	179.47	2A
AX-109919639	179.47	2A
AX-109969041	179.47	2A
AX-110008192	179.47	2A
AX-110047918	179.47	2A
AX-110101676	179.47	2A
AX-110494916	179.47	2A
AX-110508222	179.47	2A
AX-110547831	179.47	2A
AX-110960233	179.47	2A
AX-111002151	179.47	2A
AX-111091347	179.47	2A
AX-111108096	179.47	2A
AX-111129697	179.47	2A
AX-111155149	179.47	2A
AX-111453850	179.47	2A
AX-112290155	179.47	2A
AX-94427216	179.47	2A
AX-94646181	179.47	2A
AX-94940346	181.78	2A
BS00009737_51	183.31	2A
BS00049210_51	183.31	2A
Excalibur_c20417_743	183.31	2A
Excalibur_c65897_153	183.31	2A
GENE-1303_469	183.31	2A
IAAV881	183.31	2A
Kukri_c18104_1416	183.31	2A
Kukri_c89717_64	183.31	2A
Kukri_rep_c72495_66	183.31	2A
RAC875_c9897_682	183.31	2A
AX-108789556	187.67	2A
AX-108836353	187.67	2A
AX-108853308	187.67	2A
AX-108873492	187.67	2A
AX-108891467	187.67	2A
AX-108954438	187.67	2A
AX-109288209	187.67	2A
AX-109511246	187.67	2A
AX-110024007	187.67	2A
AX-110416360	187.67	2A
AX-110608354	187.67	2A
AX-110933929	187.67	2A
AX-111382407	187.67	2A
AX-86177524	187.67	2A
AX-94385274	187.67	2A
AX-94491145	187.67	2A
AX-94495163	187.67	2A
AX-94514301	187.67	2A
AX-94514933	187.67	2A
AX-94549615	187.67	2A
AX-94571488	187.67	2A
AX-94590522	187.67	2A
AX-94602991	187.67	2A
AX-94622565	187.67	2A
AX-94631820	187.67	2A
AX-94651694	187.67	2A
AX-94654714	187.67	2A
AX-94662317	187.67	2A
AX-94668797	187.67	2A
AX-94691044	187.67	2A
AX-94695631	187.67	2A
AX-94705291	187.67	2A
AX-94720094	187.67	2A
AX-94731021	187.67	2A
AX-94750874	187.67	2A
AX-94767467	187.67	2A
AX-94796572	187.67	2A
AX-94808632	187.67	2A
AX-94853467	187.67	2A
AX-94853933	187.67	2A
AX-94910941	187.67	2A
AX-94927544	187.67	2A
AX-94931067	187.67	2A
AX-94933666	187.67	2A
AX-94934023	187.67	2A
AX-94942429	187.67	2A
AX-94955395	187.67	2A
AX-94965805	187.67	2A
AX-94969335	187.67	2A
AX-94977341	187.67	2A
AX-94995671	187.67	2A
AX-95015863	187.67	2A
AX-95018649	187.67	2A
AX-95020851	187.67	2A
AX-95022500	187.67	2A
AX-95074314	187.67	2A
AX-95085025	187.67	2A
AX-95125752	187.67	2A
AX-95125891	187.67	2A
AX-95131610	187.67	2A
AX-95182711	187.67	2A
AX-95187488	187.67	2A
AX-95246382	187.67	2A
AX-86176207	195.15	2A
RAC875_c23216_452	196.04	2A
AX-109983661	196.25	2A
AX-95097278	197.37	2A
AX-110387126	197.73	2A
AX-110947415	197.73	2A
AX-94731563	197.73	2A
AX-94947518	197.73	2A
Tdurum_contig12071_361	198.83	2A
AX-110400939	206.38	2A
BS00054976_51	208.27	2A
IACX4345	208.86	2A
AX-94413023	209.59	2A
AX-110739095	210.71	2A
AX-94754539	210.71	2A
AX-109031877	211.11	2A
AX-94581090	211.49	2A
BS00067663_51	211.49	2A
AX-94385196	222.1	2A
AX-109074707	226.15	2A
AX-109334424	226.15	2A
AX-109372421	226.15	2A
AX-109500818	226.15	2A
AX-109771852	226.15	2A
AX-110564632	226.15	2A
AX-110989311	226.15	2A
AX-111119505	226.15	2A
AX-111559233	226.15	2A
AX-111619266	226.15	2A
AX-94399878	226.15	2A
AX-94447690	226.15	2A
AX-94702227	226.15	2A
AX-94800813	226.15	2A
AX-95254393	226.15	2A
AX-94463530	227.68	2A
AX-109001279	230.4	2A
AX-110440589	230.4	2A
AX-111540065	230.4	2A
AX-94685834	230.4	2A
RAC875_c1757_1183	230.4	2A
AX-108856676	230.77	2A
AX-109273856	230.77	2A
AX-109448941	230.77	2A
AX-109552867	230.77	2A
AX-110506328	230.77	2A
AX-110648248	230.77	2A
AX-110917149	230.77	2A
AX-110991363	230.77	2A
AX-111489977	230.77	2A
RFL_Contig5277_1283	231.15	2A
AX-110606094	234.34	2A
AX-110096342	235.1	2A
AX-94435533	235.1	2A
AX-95172298	235.1	2A
AX-95235371	235.1	2A
AX-94409853	237.32	2A
AX-109923598	240.75	2A
AX-111220388	240.75	2A
AX-94659499	240.75	2A
AX-95146247	240.75	2A
AX-111619217	241.12	2A
AX-94884567	242.6	2A
AX-108728432	245.47	2A
AX-109556559	245.47	2A
AX-109936218	245.47	2A
AX-110942701	245.47	2A
AX-110953190	245.47	2A
AX-111282906	245.47	2A
AX-111714147	245.47	2A
AX-94423585	245.47	2A
AX-94509333	245.47	2A
AX-94601414	245.47	2A
AX-94606906	245.47	2A
AX-94832247	245.47	2A
AX-94877853	245.47	2A
AX-95135556	245.47	2A
AX-95158972	245.47	2A
AX-95183120	245.47	2A
AX-95193470	245.47	2A
AX-95224547	245.47	2A
AX-95234060	245.47	2A
AX-95251796	245.47	2A
GENE-2383_730	245.47	2A
BS00021676_51	245.47	2A
Kukri_rep_c80115_213	245.47	2A
BS00022467_51	245.47	2A
BS00086533_51	245.47	2A
BobWhite_c11479_157	245.47	2A
RFL_Contig4560_1206	245.47	2A
wsnp_Ex_c53729_56868062	245.47	2A
AX-94607037	246.19	2A
Ex_c29327_869	246.9	2A
Excalibur_c9525_105	246.9	2A
Kukri_c49277_476	246.9	2A
AX-95158538	247.83	2A
Excalibur_c56844_54	248.4	2A
RAC875_c21405_591	249.52	2A
Excalibur_c97347_55	250.78	2A
Kukri_c92104_87	252.83	2A
AX-108896435	257.95	2A
AX-94570968	10.01	2B
AX-108930727	15.79	2B
AX-109068153	15.79	2B
AX-109283043	15.79	2B
AX-109446922	15.79	2B
AX-109875629	15.79	2B
AX-110527510	15.79	2B
AX-110569239	15.79	2B
AX-94493986	15.79	2B
AX-94505603	15.79	2B
AX-94506775	15.79	2B
AX-94509448	15.79	2B
AX-94517277	15.79	2B
AX-94520594	15.79	2B
AX-94557563	15.79	2B
AX-94633037	15.79	2B
AX-94754308	15.79	2B
AX-94759165	15.79	2B
AX-95136671	15.79	2B
AX-109904133	21.68	2B
AX-94524655	21.68	2B
GENE-1360_376	23.12	2B
RFL_Contig5257_137	26.55	2B
AX-109100977	27.7	2B
AX-111157561	27.7	2B
AX-86162978	27.7	2B
AX-86177963	27.7	2B
AX-86179187	27.7	2B
AX-94385742	27.7	2B
AX-94507863	27.7	2B
AX-94508946	27.7	2B
AX-94518905	27.7	2B
AX-94690637	27.7	2B
AX-94810283	27.7	2B
AX-94836417	27.7	2B
AX-94910717	27.7	2B
AX-95006403	27.7	2B
AX-95012027	27.7	2B
AX-95023242	27.7	2B
AX-95077820	27.7	2B
AX-95094909	27.7	2B
AX-95144613	27.7	2B
AX-95158963	27.7	2B
AX-95224582	27.7	2B
AX-95256073	27.7	2B
Kukri_c60090_82	28.43	2B
Kukri_c15359_254	35.72	2B
Tdurum_contig76426_861	35.72	2B
wsnp_JD_c767_1143876	35.72	2B
BobWhite_c5582_654	50.57	2B
BobWhite_rep_c51612_455	50.57	2B
D_contig07894_190	50.57	2B
Kukri_rep_c104676_265	50.57	2B
RAC875_c21378_474	50.57	2B
AX-86174844	54.32	2B
AX-108825593	66.55	2B
AX-110943249	66.55	2B
AX-111594232	66.55	2B
AX-111647186	78.74	2B
AX-94577657	93.09	2B
AX-111728401	94.76	2B
AX-86164191	97.16	2B
AX-108760434	99.08	2B
AX-108853001	99.08	2B
AX-108994467	99.08	2B
AX-109338819	99.08	2B
AX-109387629	99.08	2B
AX-109576919	99.08	2B
AX-109826027	99.08	2B
AX-109872032	99.08	2B
AX-109881735	99.08	2B
AX-109904289	99.08	2B
AX-110006233	99.08	2B
AX-110009486	99.08	2B
AX-110040891	99.08	2B
AX-110088367	99.08	2B
AX-110160944	99.08	2B
AX-110376780	99.08	2B
AX-110388252	99.08	2B
AX-110403787	99.08	2B
AX-110420126	99.08	2B
AX-110425377	99.08	2B
AX-110504458	99.08	2B
AX-110512950	99.08	2B
AX-110545139	99.08	2B
AX-110620166	99.08	2B
AX-110636124	99.08	2B
AX-110673731	99.08	2B
AX-110686201	99.08	2B
AX-110958543	99.08	2B
AX-110964829	99.08	2B
AX-110991197	99.08	2B
AX-111044949	99.08	2B
AX-111047691	99.08	2B
AX-111106247	99.08	2B
AX-111219907	99.08	2B
AX-111452856	99.08	2B
AX-111455767	99.08	2B
AX-111464201	99.08	2B
AX-111496481	99.08	2B
AX-111543655	99.08	2B
AX-111639680	99.08	2B
AX-86178045	99.08	2B
AX-89535788	99.08	2B
AX-94401264	99.08	2B
AX-94402795	99.08	2B
AX-94425145	99.08	2B
AX-94431340	99.08	2B
AX-94503338	99.08	2B
AX-94535184	99.08	2B
AX-94584426	99.08	2B
AX-94585894	99.08	2B
AX-94622570	99.08	2B
AX-94630667	99.08	2B
AX-94650361	99.08	2B
AX-94657791	99.08	2B
AX-94689178	99.08	2B
AX-94702392	99.08	2B
AX-94703320	99.08	2B
AX-94778887	99.08	2B
AX-94794604	99.08	2B
AX-94864424	99.08	2B
AX-94885976	99.08	2B
AX-94895918	99.08	2B
AX-94954294	99.08	2B
AX-94977177	99.08	2B
AX-94998604	99.08	2B
AX-95015178	99.08	2B
AX-95069434	99.08	2B
AX-95081980	99.08	2B
AX-95123676	99.08	2B
AX-95150201	99.08	2B
AX-95155520	99.08	2B
AX-95167429	99.08	2B
AX-95189827	99.08	2B
AX-95630554	99.08	2B
AX-95684685	99.08	2B
BS00059115_51	112.75	2B
AX-94827714	123.74	2B
AX-109377906	131.56	2B
AX-110050732	131.56	2B
AX-110975694	131.56	2B
AX-94531984	137.73	2B
AX-109328390	145.29	2B
AX-109892464	145.29	2B
AX-110922339	145.29	2B
Tdurum_contig11421_355	149.26	2B
AX-94673346	161.83	2B
AX-108981342	172.34	2B
AX-109451128	172.34	2B
AX-94924668	172.34	2B
AX-109899582	185.34	2B
AX-110524792	185.34	2B
AX-111107256	185.34	2B
AX-94422565	185.34	2B
AX-94600646	185.34	2B
AX-94605742	185.34	2B
AX-94740195	185.34	2B
AX-94943476	185.34	2B
AX-94980432	185.34	2B
AX-95017541	185.34	2B
AX-95075854	185.34	2B
AX-95251085	185.34	2B
AX-108889975	188.45	2B
Excalibur_c60964_203	192	2B
AX-99749273	194.73	2B
Tdurum_contig61927_493	196.79	2B
AX-109580228	198.36	2B
AX-109582288	198.36	2B
AX-110602571	198.36	2B
AX-110914826	198.36	2B
AX-108778127	209.48	2B
AX-108870774	209.48	2B
AX-109493970	209.48	2B
AX-109909130	209.48	2B
AX-110164712	209.48	2B
AX-110738258	209.48	2B
AX-111027746	209.48	2B
AX-111085056	209.48	2B
AX-111501280	209.48	2B
AX-112291156	209.48	2B
AX-89383804	209.48	2B
AX-89638104	209.48	2B
AX-94555607	209.48	2B
AX-94599810	209.48	2B
AX-94623285	209.48	2B
AX-94665407	209.48	2B
AX-94669067	209.48	2B
AX-94712187	209.48	2B
AX-94738188	209.48	2B
AX-94739197	209.48	2B
AX-94767481	209.48	2B
AX-94775382	209.48	2B
AX-94885898	209.48	2B
AX-95134990	209.48	2B
Ku_c53298_1284	214.77	2B
wsnp_Ex_c1016_1943126	214.77	2B
wsnp_Ex_c1016_1943573	214.77	2B
wsnp_Ex_c1016_1943827	214.77	2B
wsnp_Ex_rep_c102127_87360034	214.77	2B
Kukri_c1314_371	217.36	2B
Kukri_rep_c109142_264	217.36	2B
RAC875_c47743_81	217.36	2B
Tdurum_contig12879_1200	217.36	2B
Tdurum_contig12879_1384	217.36	2B
Tdurum_contig12879_264	217.36	2B
Tdurum_contig12879_320	217.36	2B
Tdurum_contig41990_1267	217.36	2B
Tdurum_contig41990_1324	217.36	2B
AX-94654108	0	2D
Excalibur_c3252_774	1.53	2D
AX-110055353	6.93	2D
AX-108959674	7.65	2D
AX-109115032	7.65	2D
AX-109281569	7.65	2D
AX-109763245	7.65	2D
AX-109784011	7.65	2D
AX-109909188	7.65	2D
AX-110353004	7.65	2D
AX-110356010	7.65	2D
AX-110510119	7.65	2D
AX-110604633	7.65	2D
AX-110626496	7.65	2D
AX-111133436	7.65	2D
AX-111458787	7.65	2D
AX-111475263	7.65	2D
AX-111519990	7.65	2D
AX-111576181	7.65	2D
AX-111692226	7.65	2D
AX-111801037	7.65	2D
AX-86166630	7.65	2D
AX-94476152	7.65	2D
AX-94510027	7.65	2D
AX-94635765	7.65	2D
AX-94736973	7.65	2D
AX-94807471	7.65	2D
AX-94820930	7.65	2D
AX-95095045	7.65	2D
AX-95630299	7.65	2D
AX-109853434	8.02	2D
AX-94951518	8.43	2D
BS00066960_51	22.38	2D
Kukri_c3629_1567	23.34	2D
Excalibur_c53298_599	23.98	2D
AX-95192204	24.87	2D
BS00083080_51	24.87	2D
Excalibur_c2127_863	24.87	2D
AX-95204889	28.63	2D
AX-112287930	29.72	2D
AX-112289701	29.72	2D
AX-86177930	29.72	2D
AX-94943298	29.72	2D
AX-95069659	29.72	2D
AX-94682583	33.45	2D
RAC875_c38724_323	34.67	2D
AX-94610370	38.69	2D
AX-94917219	38.69	2D
AX-94997378	38.69	2D
wsnp_Ex_c12947_20510337	40.93	2D
AX-112290193	42.22	2D
Excalibur_c2553_894	44.2	2D
AX-94904131	47.37	2D
AX-111456732	47.75	2D
AX-94557591	47.75	2D
AX-95079374	47.75	2D
RAC875_c58907_242	51.23	2D
AX-110682929	66.11	2D
AX-111334605	66.11	2D
AX-111368377	66.11	2D
AX-110690540	67.96	2D
AX-108959577	68.33	2D
AX-110465715	68.33	2D
AX-110826795	68.33	2D
AX-111579925	68.33	2D
GENE-1416_365	68.44	2D
AX-110001117	69.08	2D
AX-111961986	69.08	2D
RAC875_c54955_346	69.3	2D
BS00026262_51	71.24	2D
AX-109246010	71.5	2D
AX-110973109	72.67	2D
RAC875_c48856_177	89.73	2D
D_contig33678_126	99.28	2D
Kukri_c15529_1630	101.11	2D
Excalibur_c23239_783	105.1	2D
Tdurum_contig9214_279	112.11	2D
Ra_c28001_470	122.09	2D
AX-111501111	126.36	2D
AX-111698532	129.13	2D
Ex_c9619_1491	134.76	2D
Excalibur_c11795_934	136.92	2D
Excalibur_c98049_332	136.92	2D
Jagger_c7527_89	136.92	2D
AX-94699607	138.07	2D
AX-95209835	141.15	2D
AX-108725201	143.63	2D
AX-109223499	143.63	2D
AX-94480183	143.63	2D
AX-94802800	143.63	2D
AX-94631401	145.62	2D
AX-94480196	147.19	2D
BS00012093_51	148.45	2D
AX-111307282	148.65	2D
BobWhite_c28685_381	148.99	2D
AX-110912887	150.15	2D
AX-94873997	152.27	2D
AX-109447743	153.9	2D
AX-108728846	154.26	2D
AX-108760277	154.26	2D
AX-108800191	154.26	2D
AX-108827585	154.26	2D
AX-108833042	154.26	2D
AX-108844940	154.26	2D
AX-108894641	154.26	2D
AX-108921340	154.26	2D
AX-108946564	154.26	2D
AX-108961053	154.26	2D
AX-108966787	154.26	2D
AX-108968053	154.26	2D
AX-108981520	154.26	2D
AX-108995948	154.26	2D
AX-109031542	154.26	2D
AX-109035524	154.26	2D
AX-109040062	154.26	2D
AX-109064053	154.26	2D
AX-109075346	154.26	2D
AX-109117521	154.26	2D
AX-109126005	154.26	2D
AX-109186352	154.26	2D
AX-109205777	154.26	2D
AX-109277026	154.26	2D
AX-109308244	154.26	2D
AX-109308726	154.26	2D
AX-109311327	154.26	2D
AX-109330795	154.26	2D
AX-109345018	154.26	2D
AX-109345916	154.26	2D
AX-109352557	154.26	2D
AX-109370444	154.26	2D
AX-109372179	154.26	2D
AX-109372998	154.26	2D
AX-109414059	154.26	2D
AX-109460375	154.26	2D
AX-109472085	154.26	2D
AX-109485864	154.26	2D
AX-109491856	154.26	2D
AX-109501453	154.26	2D
AX-109508480	154.26	2D
AX-109526604	154.26	2D
AX-109600509	154.26	2D
AX-109627257	154.26	2D
AX-109635491	154.26	2D
AX-109709167	154.26	2D
AX-109727776	154.26	2D
AX-109727898	154.26	2D
AX-109746793	154.26	2D
AX-109750301	154.26	2D
AX-109822746	154.26	2D
AX-109827185	154.26	2D
AX-109838062	154.26	2D
AX-109839516	154.26	2D
AX-109840620	154.26	2D
AX-109878708	154.26	2D
AX-109882732	154.26	2D
AX-109891785	154.26	2D
AX-109894869	154.26	2D
AX-109901589	154.26	2D
AX-109902112	154.26	2D
AX-109937036	154.26	2D
AX-109941480	154.26	2D
AX-109957294	154.26	2D
AX-110004479	154.26	2D
AX-110013041	154.26	2D
AX-110041364	154.26	2D
AX-110043488	154.26	2D
AX-110051727	154.26	2D
AX-110075544	154.26	2D
AX-110086731	154.26	2D
AX-110088431	154.26	2D
AX-110093920	154.26	2D
AX-110105841	154.26	2D
AX-110121442	154.26	2D
AX-110234933	154.26	2D
AX-110287468	154.26	2D
AX-110331733	154.26	2D
AX-110366389	154.26	2D
AX-110397432	154.26	2D
AX-110404039	154.26	2D
AX-110406928	154.26	2D
AX-110411868	154.26	2D
AX-110435558	154.26	2D
AX-110445145	154.26	2D
AX-110452701	154.26	2D
AX-110454423	154.26	2D
AX-110456019	154.26	2D
AX-110457511	154.26	2D
AX-110458013	154.26	2D
AX-110461627	154.26	2D
AX-110462666	154.26	2D
AX-110470675	154.26	2D
AX-110477510	154.26	2D
AX-110481208	154.26	2D
AX-110558078	154.26	2D
AX-110585017	154.26	2D
AX-110626925	154.26	2D
AX-110714029	154.26	2D
AX-110761541	154.26	2D
AX-110787393	154.26	2D
AX-110819878	154.26	2D
AX-110832016	154.26	2D
AX-110859632	154.26	2D
AX-110935485	154.26	2D
AX-110949065	154.26	2D
AX-110985104	154.26	2D
AX-110987470	154.26	2D
AX-110994594	154.26	2D
AX-110996781	154.26	2D
AX-111004519	154.26	2D
AX-111009015	154.26	2D
AX-111013343	154.26	2D
AX-111021413	154.26	2D
AX-111022134	154.26	2D
AX-111022342	154.26	2D
AX-111055734	154.26	2D
AX-111067177	154.26	2D
AX-111125945	154.26	2D
AX-111346545	154.26	2D
AX-111412712	154.26	2D
AX-111439341	154.26	2D
AX-111453170	154.26	2D
AX-111454208	154.26	2D
AX-111461589	154.26	2D
AX-111484696	154.26	2D
AX-111501045	154.26	2D
AX-111522936	154.26	2D
AX-111527382	154.26	2D
AX-111529926	154.26	2D
AX-111547769	154.26	2D
AX-111549300	154.26	2D
AX-111553327	154.26	2D
AX-111564986	154.26	2D
AX-111598869	154.26	2D
AX-111600915	154.26	2D
AX-111606071	154.26	2D
AX-111610943	154.26	2D
AX-111628299	154.26	2D
AX-111658072	154.26	2D
AX-111692965	154.26	2D
AX-111698542	154.26	2D
AX-111701257	154.26	2D
AX-111735204	154.26	2D
AX-111809334	154.26	2D
AX-111827045	154.26	2D
AX-111839825	154.26	2D
AX-111850987	154.26	2D
AX-111908707	154.26	2D
AX-111922933	154.26	2D
AX-111925888	154.26	2D
AX-111983562	154.26	2D
AX-111984139	154.26	2D
AX-86165318	154.26	2D
AX-86172436	154.26	2D
AX-86177392	154.26	2D
AX-86184288	154.26	2D
AX-86184964	154.26	2D
AX-86185328	154.26	2D
AX-94383444	154.26	2D
AX-94383667	154.26	2D
AX-94386283	154.26	2D
AX-94400089	154.26	2D
AX-94401785	154.26	2D
AX-94402859	154.26	2D
AX-94407904	154.26	2D
AX-94415869	154.26	2D
AX-94419893	154.26	2D
AX-94426765	154.26	2D
AX-94427119	154.26	2D
AX-94432662	154.26	2D
AX-94434908	154.26	2D
AX-94443047	154.26	2D
AX-94444565	154.26	2D
AX-94447077	154.26	2D
AX-94470389	154.26	2D
AX-94476283	154.26	2D
AX-94485190	154.26	2D
AX-94486703	154.26	2D
AX-94488064	154.26	2D
AX-94493945	154.26	2D
AX-94494699	154.26	2D
AX-94495919	154.26	2D
AX-94496067	154.26	2D
AX-94498851	154.26	2D
AX-94501170	154.26	2D
AX-94504070	154.26	2D
AX-94528997	154.26	2D
AX-94530041	154.26	2D
AX-94540460	154.26	2D
AX-94549419	154.26	2D
AX-94559691	154.26	2D
AX-94564206	154.26	2D
AX-94566190	154.26	2D
AX-94575087	154.26	2D
AX-94576266	154.26	2D
AX-94587720	154.26	2D
AX-94597121	154.26	2D
AX-94605108	154.26	2D
AX-94607838	154.26	2D
AX-94615374	154.26	2D
AX-94622973	154.26	2D
AX-94623579	154.26	2D
AX-94625432	154.26	2D
AX-94632810	154.26	2D
AX-94633342	154.26	2D
AX-94636455	154.26	2D
AX-94643776	154.26	2D
AX-94654877	154.26	2D
AX-94659739	154.26	2D
AX-94662055	154.26	2D
AX-94663384	154.26	2D
AX-94667598	154.26	2D
AX-94671232	154.26	2D
AX-94678003	154.26	2D
AX-94687961	154.26	2D
AX-94701795	154.26	2D
AX-94701809	154.26	2D
AX-94719374	154.26	2D
AX-94719882	154.26	2D
AX-94732272	154.26	2D
AX-94734263	154.26	2D
AX-94750484	154.26	2D
AX-94760761	154.26	2D
AX-94766524	154.26	2D
AX-94767288	154.26	2D
AX-94771356	154.26	2D
AX-94772717	154.26	2D
AX-94780444	154.26	2D
AX-94784430	154.26	2D
AX-94802180	154.26	2D
AX-94807171	154.26	2D
AX-94814393	154.26	2D
AX-94817082	154.26	2D
AX-94817476	154.26	2D
AX-94818521	154.26	2D
AX-94822212	154.26	2D
AX-94825041	154.26	2D
AX-94826993	154.26	2D
AX-94833379	154.26	2D
AX-94839344	154.26	2D
AX-94847350	154.26	2D
AX-94854375	154.26	2D
AX-94856712	154.26	2D
AX-94872128	154.26	2D
AX-94878189	154.26	2D
AX-94879416	154.26	2D
AX-94886282	154.26	2D
AX-94886989	154.26	2D
AX-94908332	154.26	2D
AX-94920949	154.26	2D
AX-94921635	154.26	2D
AX-94924840	154.26	2D
AX-94946146	154.26	2D
AX-94951489	154.26	2D
AX-94957960	154.26	2D
AX-94965531	154.26	2D
AX-94966230	154.26	2D
AX-94975261	154.26	2D
AX-94993630	154.26	2D
AX-95001926	154.26	2D
AX-95004371	154.26	2D
AX-95007438	154.26	2D
AX-95069114	154.26	2D
AX-95072374	154.26	2D
AX-95079610	154.26	2D
AX-95122593	154.26	2D
AX-95142632	154.26	2D
AX-95144681	154.26	2D
AX-95149159	154.26	2D
AX-95155295	154.26	2D
AX-95158064	154.26	2D
AX-95158606	154.26	2D
AX-95159227	154.26	2D
AX-95183899	154.26	2D
AX-95186636	154.26	2D
AX-95194934	154.26	2D
AX-95197361	154.26	2D
AX-95198867	154.26	2D
AX-95211476	154.26	2D
AX-95220103	154.26	2D
AX-95221866	154.26	2D
AX-95222297	154.26	2D
AX-95225152	154.26	2D
AX-95225571	154.26	2D
AX-95228091	154.26	2D
AX-95232269	154.26	2D
AX-95233909	154.26	2D
AX-95236284	154.26	2D
AX-95247841	154.26	2D
AX-95250564	154.26	2D
AX-95657306	154.26	2D
AX-110422453	155.03	2D
AX-111902734	159.52	2D
AX-110248946	160.72	2D
BobWhite_c925_148	166.27	2D
AX-109488453	167.84	2D
AX-110017087	168.21	2D
AX-94457577	171.13	2D
AX-94549061	172.73	2D
AX-94389929	174.17	2D
AX-94413601	174.17	2D
AX-94439500	174.17	2D
AX-94486282	174.17	2D
AX-94592591	174.17	2D
AX-94596159	174.17	2D
AX-94597354	174.17	2D
AX-94749547	174.17	2D
AX-94763573	174.17	2D
AX-94873196	174.17	2D
AX-94902156	174.17	2D
AX-95148991	174.17	2D
AX-95210893	174.17	2D
AX-94439556	174.94	2D
AX-95145445	177.03	2D
AX-94919827	177.84	2D
AX-110364710	178.61	2D
AX-111156904	178.61	2D
AX-95153550	178.61	2D
AX-110524060	178.96	2D
AX-111656454	178.96	2D
AX-94485873	178.96	2D
AX-94497420	178.96	2D
AX-94526759	178.96	2D
AX-94575466	178.96	2D
AX-94889534	178.96	2D
AX-95179520	178.96	2D
AX-110889716	182.41	2D
AX-94457710	182.41	2D
AX-94463643	182.41	2D
AX-94539509	182.41	2D
AX-94708441	182.41	2D
AX-94834186	182.41	2D
AX-110000073	191.15	2D
AX-108817400	194.56	2D
AX-109181314	194.56	2D
AX-110001252	194.56	2D
AX-111106592	194.56	2D
AX-95243704	194.56	2D
AX-108748393	198.08	2D
AX-110272242	198.08	2D
AX-111038148	198.08	2D
AX-111041336	198.08	2D
AX-111929442	198.08	2D
AX-94404182	198.08	2D
AX-95069252	198.08	2D
AX-109356926	199.59	2D
AX-109468750	202.14	2D
AX-109948867	214.96	2D
AX-110706065	217.92	2D
AX-109692212	221.67	2D
Kukri_c65988_297	228.08	2D
AX-94720370	231.81	2D
AX-108771501	232.96	2D
AX-109893665	232.96	2D
AX-110361440	232.96	2D
AX-110416429	232.96	2D
AX-110514869	232.96	2D
AX-94418885	232.96	2D
AX-94574950	232.96	2D
AX-94579497	232.96	2D
AX-94989103	232.96	2D
AX-95125537	232.96	2D
JD_c16173_788	0	3A
Excalibur_c31930_701	3.89	3A
RAC875_c29991_316	6.3	3A
BS00062963_51	6.3	3A
BS00110822_51	6.3	3A
Excalibur_c10383_432	6.3	3A
Excalibur_c31930_725	6.3	3A
Excalibur_c53004_130	13.06	3A
Excalibur_rep_c109863_383	13.06	3A
wsnp_Ex_c10014_16477392	13.06	3A
wsnp_Ex_c44375_50444756	13.06	3A
RAC875_c41088_135	13.06	3A
D_contig30400_369	13.06	3A
RAC875_rep_c106279_291	14.2	3A
Kukri_c15388_731	14.34	3A
Excalibur_c32653_1122	15.28	3A
AX-95205870	17.29	3A
AX-94697793	18.82	3A
Excalibur_c10014_307	19.99	3A
AX-94757993	22.24	3A
AX-110529860	23.37	3A
AX-94388050	23.37	3A
AX-94661495	23.37	3A
AX-95142175	23.37	3A
AX-95221530	23.37	3A
AX-95631898	23.37	3A
AX-95088605	24.09	3A
AX-109273149	30	3A
AX-109580040	30	3A
AX-110066370	30	3A
AX-110472717	30	3A
AX-110934017	30	3A
AX-111257166	30	3A
AX-94446565	30	3A
AX-94845331	30	3A
AX-94969670	30	3A
AX-95187884	30	3A
AX-108795735	30.34	3A
AX-94541680	30.34	3A
AX-95080682	30.34	3A
AX-95114117	30.34	3A
tplb0053a24_2194	30.7	3A
wsnp_Ex_rep_c67702_66370241	30.7	3A
AX-110939213	34.09	3A
Kukri_c15388_692	37.14	3A
AX-109900570	39.43	3A
AX-94427141	40.18	3A
BobWhite_c4566_651	41.98	3A
Jagger_c7987_77	42.38	3A
AX-110364247	44.55	3A
AX-94513040	46.73	3A
AX-108764507	47.48	3A
AX-109368356	47.48	3A
AX-109380770	47.48	3A
AX-109827174	47.48	3A
AX-109864831	47.48	3A
AX-109926772	47.48	3A
AX-109961251	47.48	3A
AX-109961670	47.48	3A
AX-110374463	47.48	3A
AX-110961959	47.48	3A
AX-112290787	47.48	3A
AX-95072713	47.48	3A
AX-95225294	47.48	3A
AX-110128182	48.63	3A
AX-94640493	49.8	3A
AX-95224184	51	3A
AX-108839506	52.52	3A
AX-110491886	52.52	3A
AX-111216826	52.52	3A
AX-111571355	52.52	3A
AX-89399628	52.52	3A
AX-94675268	56.15	3A
AX-110026510	56.5	3A
AX-94495453	58.77	3A
AX-108860213	59.59	3A
Excalibur_rep_c109863_175	63.5	3A
wsnp_Ex_c44375_50444862	63.5	3A
AX-94383473	63.86	3A
AX-95257360	66.8	3A
AX-94391826	67.96	3A
AX-95239014	71.52	3A
AX-94932563	76.67	3A
AX-95127263	79.55	3A
AX-109326504	81.84	3A
AX-109866029	83.32	3A
AX-95188541	86.74	3A
AX-94634572	91.2	3A
AX-109852192	94.9	3A
AX-111260893	99.93	3A
AX-108778928	105.16	3A
AX-110015059	106.64	3A
AX-110360549	106.64	3A
AX-110399087	106.64	3A
AX-110921194	106.64	3A
AX-111100887	106.64	3A
AX-111596936	106.64	3A
AX-111673384	107.8	3A
AX-94391628	110.92	3A
AX-95684691	114.57	3A
AX-89435238	122.16	3A
AX-111664492	123.36	3A
AX-110915310	125.28	3A
AX-108748669	126.04	3A
AX-109081235	126.04	3A
AX-109270610	126.04	3A
AX-109371108	126.04	3A
AX-109835957	126.04	3A
AX-109875499	126.04	3A
AX-109891577	126.04	3A
AX-109905540	126.04	3A
AX-109963653	126.04	3A
AX-109964449	126.04	3A
AX-109986152	126.04	3A
AX-110002940	126.04	3A
AX-110360638	126.04	3A
AX-110540953	126.04	3A
AX-110941162	126.04	3A
AX-110962752	126.04	3A
AX-110962879	126.04	3A
AX-111026702	126.04	3A
AX-111052810	126.04	3A
AX-111063747	126.04	3A
AX-111200115	126.04	3A
AX-111533295	126.04	3A
AX-111608390	126.04	3A
AX-111627726	126.04	3A
AX-89333132	126.04	3A
AX-94906819	126.04	3A
Kukri_c25203_258	126.04	3A
AX-110381947	127.17	3A
AX-94966466	0	3B
AX-94427163	6.44	3B
BS00029693_51	7.62	3B
AX-109971305	13.57	3B
AX-94732796	14.31	3B
AX-108820428	16.11	3B
AX-108916964	16.11	3B
AX-109319493	16.11	3B
AX-109452157	16.11	3B
AX-110100882	16.11	3B
AX-110141798	16.11	3B
AX-110531011	16.11	3B
AX-110632330	16.11	3B
AX-110906427	16.11	3B
AX-110960287	16.11	3B
AX-111060098	16.11	3B
AX-111161831	16.11	3B
AX-111709086	16.11	3B
AX-94604295	16.11	3B
AX-94742319	16.11	3B
AX-94827040	16.11	3B
AX-109989155	19.03	3B
AX-95259479	19.03	3B
AX-110611845	21.24	3B
AX-111039348	22.78	3B
AX-108876333	26.57	3B
Ra_c1049_455	28.92	3B
AX-108933134	29.66	3B
AX-109014221	29.66	3B
AX-109055330	29.66	3B
AX-109086327	29.66	3B
AX-109340094	29.66	3B
AX-109408590	29.66	3B
AX-109412843	29.66	3B
AX-109578451	29.66	3B
AX-109842435	29.66	3B
AX-109935394	29.66	3B
AX-109953817	29.66	3B
AX-109956946	29.66	3B
AX-110029079	29.66	3B
AX-110033431	29.66	3B
AX-110050019	29.66	3B
AX-110061953	29.66	3B
AX-110198553	29.66	3B
AX-110529897	29.66	3B
AX-110622091	29.66	3B
AX-110707195	29.66	3B
AX-110810891	29.66	3B
AX-110972012	29.66	3B
AX-111117166	29.66	3B
AX-111190167	29.66	3B
AX-111251727	29.66	3B
AX-111284940	29.66	3B
AX-111464336	29.66	3B
AX-111482351	29.66	3B
AX-111528816	29.66	3B
AX-111530856	29.66	3B
AX-111588031	29.66	3B
AX-111618544	29.66	3B
AX-111639976	29.66	3B
AX-111665014	29.66	3B
AX-111687420	29.66	3B
AX-111767317	29.66	3B
AX-94382102	29.66	3B
AX-94419319	29.66	3B
AX-94443500	29.66	3B
AX-94646256	29.66	3B
AX-94657377	29.66	3B
AX-94703501	29.66	3B
AX-94724636	29.66	3B
AX-94726440	29.66	3B
AX-94837306	29.66	3B
AX-94951848	29.66	3B
AX-95023129	29.66	3B
AX-95116031	29.66	3B
AX-95125182	29.66	3B
Ku_c17799_716	30.39	3B
AX-94671810	32.77	3B
AX-109496457	36.28	3B
AX-94428728	36.28	3B
AX-109982019	38.62	3B
AX-94967697	41.38	3B
AX-108974392	42.49	3B
AX-109370416	42.49	3B
AX-109933475	42.49	3B
AX-110006430	42.49	3B
AX-110147168	42.49	3B
AX-110909053	42.49	3B
AX-110973409	42.49	3B
AX-111010024	42.49	3B
AX-111152550	42.49	3B
AX-111170243	42.49	3B
AX-111629568	42.49	3B
AX-94407256	42.49	3B
AX-94411144	42.49	3B
AX-94500286	42.49	3B
AX-94590594	42.49	3B
AX-94878522	42.49	3B
AX-95205844	42.49	3B
AX-95210248	42.49	3B
Kukri_c23589_2147	58.39	3B
IAAV7548	59.89	3B
AX-95117727	61.42	3B
BS00045195_51	62.96	3B
BS00109808_51	70.34	3B
JD_c20321_354	70.34	3B
AX-86183950	72.53	3B
AX-94413279	76.06	3B
AX-110509648	77.24	3B
AX-111510326	77.24	3B
AX-94893273	77.24	3B
AX-94944018	77.24	3B
AX-95086214	77.24	3B
AX-95190160	77.24	3B
AX-95228607	77.24	3B
AX-109652025	79.01	3B
AX-109852482	79.01	3B
AX-111209300	79.01	3B
AX-112288623	79.01	3B
AX-86174453	79.01	3B
AX-86176765	79.01	3B
AX-94567621	79.01	3B
AX-94635493	79.01	3B
AX-94637232	79.01	3B
AX-94654713	79.01	3B
AX-94745182	79.01	3B
AX-94791212	79.01	3B
AX-94792933	79.01	3B
AX-95176265	79.01	3B
AX-95181743	79.01	3B
AX-110030673	80.86	3B
AX-86174118	80.86	3B
AX-94636943	80.86	3B
AX-94722698	80.86	3B
AX-94824598	80.86	3B
AX-94826914	80.86	3B
AX-94850105	80.86	3B
AX-94855328	80.86	3B
AX-95131118	80.86	3B
AX-95199162	80.86	3B
AX-95245551	80.86	3B
AX-95078084	86.25	3B
wsnp_Ex_c76693_73578311	88.17	3B
AX-86173679	88.95	3B
GENE-1704_398	94.65	3B
RAC875_c96638_103	97.27	3B
AX-108881958	98.43	3B
AX-111118779	98.43	3B
RAC875_c9415_1229	98.79	3B
AX-108834466	99.14	3B
AX-108837147	99.14	3B
AX-108954919	99.14	3B
AX-108970163	99.14	3B
AX-109643235	99.14	3B
AX-110365507	99.14	3B
AX-110914517	99.14	3B
AX-111168748	99.14	3B
AX-111536096	99.14	3B
AX-111560886	99.14	3B
AX-94489542	99.14	3B
AX-94507971	99.14	3B
AX-94657234	99.14	3B
AX-94895577	99.14	3B
AX-94983453	99.14	3B
AX-94989048	99.14	3B
BS00059525_51	99.14	3B
BS00068302_51	99.14	3B
Excalibur_rep_c101410_789	99.14	3B
GENE-1805_135	99.14	3B
GENE-1805_65	99.14	3B
Kukri_c13269_1094	99.14	3B
Kukri_c15521_2027	99.14	3B
wsnp_Ex_c29631_38640100	99.14	3B
wsnp_Ex_c7021_12096881	99.14	3B
Excalibur_c23486_1091	104.94	3B
AX-94592174	105.3	3B
[truncated: 4,598 more rows]
